# Supplementary material for: A Tale of Two Transcriptomic Responses in Agricultural Pests via Host Defenses and Viral Replication
Source: Int J Mol Sci. 2021 Mar 30;22(7):3568. doi: 10.3390/ijms22073568 (PMC8037200; doi:10.3390/ijms22073568)
Supplement: Supplementary file 1 [file ijms-22-03568-s001.zip]

Archive with 7 entries (6 files):
- ijms-1156750-supplementary/
- ijms-1156750-supplementary/ijms-1156750-supplementary.docx
- ijms-1156750-supplementary/Supplementary Table 3_Annotation_of_transcript_models_with_predicted_ORFs_for_Sfr_&_Tni_transcriptome.xlsx
- ijms-1156750-supplementary/Supplementary Table 4_List_of_DETs_for_Sfr_&_Tni_in_response_to_AcMNPV_infection.xlsx
- ijms-1156750-supplementary/Supplementary Table 5_Gene_ontology_enrichment_analysis_for_DETs_for_Sfr_&_Tni.xlsx
- ijms-1156750-supplementary/Supplementary Table 6_Reads_associated_with_AcMNPV_genes_mapped_to Sfr_and_Tni_control_&_infected_sample..xlsx
- ijms-1156750-supplementary/Supplementary Table 7_References_to_molecular_functions_associated_with_genes_highlighted_in_our_analysis..xlsx
