# Supplementary material for: A Tale of Two Transcriptomic Responses in Agricultural Pests via Host Defenses and Viral Replication
Source: Int J Mol Sci. 2021 Mar 30;22(7):3568. doi: 10.3390/ijms22073568 (PMC8037200; doi:10.3390/ijms22073568)
Supplement: Supplementary file 1 [file ijms-22-03568-s001.zip › ijms-1156750-supplementary/Supplementary Table 3_Annotation_of_transcript_models_with_predicted_ORFs_for_Sfr_&_Tni_transcriptome.xlsx]

## Sheet: Sfr_annotation
Supplementary Table 3. Spodoptera frugiperda transcript annotation
S. frugiperda GeneID	Annotation (most similar match)
TR1000|c0_g1_i1	DNA polymerase theta-like [Bombyx mori]
TR10000|c29_g1_i1	Drosophila melanogaster cathepsin B1, A (CtsB1)
TR10001|c0_g1_i5	Drosophila melanogaster miniature (m)
TR10002|c0_g1_i1	Drosophila melanogaster toutatis (tou), A
TR10002|c0_g1_i2	Papilio machaon uncharacterized LOC106715191 (LOC106715191)
TR10002|c0_g1_i3	Papilio machaon uncharacterized LOC106715191 (LOC106715191)
TR10003|c0_g1_i1	Drosophila melanogaster CG5641 (CG5641)
TR10003|c0_g1_i2	Drosophila melanogaster CG5641 (CG5641)
TR10003|c0_g1_i4	Drosophila melanogaster CG5641 (CG5641)
TR10003|c0_g1_i6	Drosophila melanogaster CG5641 (CG5641)
TR10004|c0_g1_i1	Amyelois transitella putative ATP-dependent RNA helicase DHX30 (LOC106131937)
TR10004|c1_g1_i2	Amyelois transitella putative ATP-dependent RNA helicase DHX30 (LOC106131937)
TR10005|c0_g3_i1	Bombyx mori disintegrin and metalloproteinase domain-containing protein 12 (LOC101738149)
TR10005|c0_g3_i2	Papilio xuthus disintegrin and metalloproteinase domain-containing protein 19-like (LOC106116331)
TR10005|c1_g1_i1	Drosophila melanogaster cortactin, A (Cortactin)
TR10005|c1_g1_i2	Drosophila melanogaster cortactin, A (Cortactin)
TR10005|c1_g1_i3	Papilio xuthus src substrate protein p85 (LOC106116527)
TR10006|c0_g1_i1	Drosophila melanogaster enhanced adult sensory threshold (east), B
TR10007|c0_g3_i1	Drosophila melanogaster CG14435, A (CG14435)
TR10007|c0_g3_i3	Drosophila melanogaster CG14435, A (CG14435)
TR10007|c0_g3_i4	Drosophila melanogaster CG14435, A (CG14435)
TR10007|c0_g3_i5	Papilio polytes E3 ubiquitin-protein ligase ZNRF2 (LOC106101715), X1
TR10007|c0_g3_i6	Papilio polytes E3 ubiquitin-protein ligase ZNRF2 (LOC106101715), X1
TR10007|c0_g3_i7	Papilio polytes E3 ubiquitin-protein ligase ZNRF2 (LOC106101715), X1
TR10007|c0_g3_i8	Plutella xylostella E3 ubiquitin-protein ligase ZNRF2-like (LOC105387449)
TR10008|c0_g10_i1	Drosophila melanogaster CG16711, B (CG16711)
TR10008|c0_g6_i1	Drosophila melanogaster CG16711, B (CG16711)
TR10010|c0_g1_i2	Papilio machaon actin-related protein 1 (LOC106709360)
TR10010|c0_g1_i3	Papilio xuthus scaffold protein salvador (LOC106120119)
TR10010|c0_g1_i4	Acyrthosiphon pisum eukaryotic peptide chain release factor GTP-binding subunit ERF3A (LOC100166832)
TR10010|c0_g1_i5	Papilio machaon scaffold protein salvador (LOC106721550)
TR10010|c0_g1_i7	Papilio machaon scaffold protein salvador (LOC106721550)
TR10011|c0_g2_i3	Drosophila melanogaster limpet, G (Lmpt)
TR10011|c0_g2_i7	Drosophila melanogaster limpet, G (Lmpt)
TR10012|c1_g1_i1	Amyelois transitella calpain-B-like (LOC106142153), X1
TR10012|c1_g1_i2	Calpain-A [Papilio machaon]
TR10012|c2_g1_i1	Drosophila melanogaster Calpain-B (CalpB), A
TR10012|c2_g1_i2	Drosophila melanogaster Calpain-A (CalpA), A
TR10013|c1_g1_i1	Drosophila melanogaster regulatory particle triple-A ATPase 1 (Rpt1)
TR10014|c1_g2_i1	Drosophila melanogaster CG32485 (CG32485)
TR10015|c0_g2_i2	Amyelois transitella uncharacterized LOC106135912 (LOC106135912)
TR10016|c0_g1_i1	Bombyx mori sid-1-related gene1 (Sir-1)
TR10016|c0_g1_i2	Bombyx mori sid-1-related gene1 (Sir-1)
TR10016|c0_g1_i3	Bombyx mori sid-1-related gene1 (Sir-1)
TR10016|c0_g1_i4	Bombyx mori sid-1-related gene1 (Sir-1)
TR10016|c0_g1_i5	Bombyx mori sid-1-related gene1 (Sir-1)
TR10017|c0_g1_i1	Amyelois transitella uncharacterized LOC106138438 (LOC106138438), partial mRNA
TR10017|c0_g1_i3	Amyelois transitella uncharacterized LOC106138438 (LOC106138438), partial mRNA
TR10017|c1_g1_i1	Amyelois transitella uncharacterized LOC106130001 (LOC106130001)
TR10018|c0_g1_i1	Amyelois transitella protein PTCD3 homolog, mitochondrial (LOC106131348)
TR10018|c0_g1_i2	Amyelois transitella protein PTCD3 homolog, mitochondrial (LOC106131348)
TR10019|c5_g1_i1	Papilio xuthus lipase member I-like (LOC106121106)
TR10019|c5_g1_i2	Papilio xuthus lipase member I-like (LOC106121106)
TR10020|c0_g1_i1	Drosophila melanogaster nop5 (nop5)
TR10020|c0_g1_i2	Drosophila melanogaster nop5 (nop5)
TR10020|c0_g1_i5	Amyelois transitella nucleolar protein 58 (LOC106134125)
TR10020|c0_g1_i7	Drosophila melanogaster nop5 (nop5)
TR10021|c0_g1_i4	Amyelois transitella zinc finger protein 271-like (LOC106142484), X1
TR10021|c0_g1_i6	Bombyx mori zinc finger protein 569-like (LOC101744101), X1
TR10021|c0_g1_i8	Amyelois transitella zinc finger protein 271-like (LOC106142484), X1
TR10022|c0_g1_i1	Drosophila melanogaster synaptojanin, A (Synj)
TR10024|c0_g1_i1	Bombyx mori nucleoporin NUP188 homolog (LOC101740026)
TR10025|c0_g1_i1	Papilio xuthus uncharacterized LOC106115282 (LOC106115282), X1
TR10025|c0_g1_i2	Papilio xuthus uncharacterized LOC106115282 (LOC106115282), X1
TR10025|c0_g1_i3	Papilio xuthus uncharacterized LOC106115282 (LOC106115282), X1
TR10025|c0_g1_i5	Papilio xuthus uncharacterized LOC106115282 (LOC106115282), X1
TR10026|c2_g4_i1	Drosophila melanogaster tho2, A (tho2)
TR10026|c2_g4_i2	Papilio xuthus THO complex subunit 2 (LOC106123446), X1
TR10026|c2_g4_i3	Drosophila melanogaster tho2, A (tho2)
TR10026|c2_g4_i4	Drosophila melanogaster tho2, A (tho2)
TR10027|c0_g1_i1	Papilio machaon transport and Golgi organization protein 1 (LOC106715018)
TR10027|c0_g1_i2	Papilio machaon transport and Golgi organization protein 1 (LOC106715018)
TR10027|c1_g1_i1	Papilio xuthus protein MLP2 (LOC106125302)
TR10027|c1_g1_i2	Papilio xuthus protein MLP2 (LOC106125302)
TR10028|c0_g1_i1	Drosophila melanogaster CG7149, A (CG7149)
TR10028|c1_g3_i1	Bombyx mori ethanolaminephosphotransferase 1 (LOC101746844)
TR10028|c1_g3_i2	Bombyx mori ethanolaminephosphotransferase 1 (LOC101746844)
TR10028|c2_g1_i1	Drosophila melanogaster CG33116 (CG33116)
TR10028|c2_g1_i2	Amyelois transitella ethanolaminephosphotransferase 1-like (LOC106135876)
TR10030|c0_g1_i1	Drosophila melanogaster wings apart-like (wapl), B
TR10031|c22_g1_i1	Papilio machaon ER membrane protein complex subunit 8/9 homolog (LOC106716109), X1
TR10031|c3_g2_i1	Amyelois transitella uncharacterized protein C1orf198 homolog (LOC106130995)
TR10032|c0_g1_i2	Drosophila melanogaster CG32549, G (CG32549)
TR10032|c0_g2_i2	Drosophila melanogaster CG32549, G (CG32549)
TR10032|c0_g2_i4	Drosophila melanogaster CG32549, E (CG32549)
TR10032|c0_g2_i7	Drosophila melanogaster CG32549, G (CG32549)
TR10033|c0_g1_i1	Drosophila melanogaster pitchoune (pit), B
TR10033|c0_g1_i2	Drosophila melanogaster pitchoune (pit), B
TR10033|c0_g2_i1	Drosophila melanogaster pitchoune (pit), B
TR10033|c0_g2_i2	Drosophila melanogaster pitchoune (pit), B
TR10033|c0_g2_i5	Drosophila melanogaster pitchoune (pit), B
TR10033|c0_g3_i1	Bombyx mori probable ATP-dependent RNA helicase pitchoune (LOC101735809)
TR10035|c2_g2_i1	Drosophila melanogaster subdued, B (subdued)
TR10035|c2_g2_i2	Drosophila melanogaster subdued, B (subdued)
TR10035|c2_g4_i3	Amyelois transitella anoctamin-9 (LOC106139319)
TR10035|c2_g4_i5	Bombyx mori anoctamin-1 (LOC101744395), X1
TR10036|c3_g2_i3	hypothetical protein [Escherichia coli]
TR10038|c3_g2_i2	Drosophila melanogaster CG8004 (CG8004)
TR10038|c3_g2_i3	Drosophila melanogaster CG8004 (CG8004)
TR10039|c1_g1_i3	Drosophila melanogaster cullin 3, F (Cul3)
TR10039|c1_g1_i5	Drosophila melanogaster cullin 3, D (Cul3)
TR10040|c0_g1_i8	Bombyx mori serine/arginine-rich splicing factor 4 (LOC101736112)
TR10040|c0_g3_i1	Drosophila pseudoobscura pseudoobscura GA24977 (Dpse\GA24977), partial mRNA
TR10040|c0_g3_i2	Bombyx mori uncharacterized LOC105842546 (LOC105842546)
TR10041|c0_g2_i1	Drosophila melanogaster CG9416, A (CG9416)
TR10042|c5_g4_i1	Plutella xylostella ER membrane protein complex subunit 6-like (LOC105396523)
TR10042|c5_g4_i2	Drosophila melanogaster CG11577 (CG11577)
TR10043|c16_g6_i1	Bombyx mori uncharacterized LOC101736207 (LOC101736207), X1
TR10043|c16_g6_i2	Bombyx mori uncharacterized LOC101736207 (LOC101736207), X1
TR10043|c16_g7_i1	Papilio machaon uncharacterized LOC106710737 (LOC106710737)
TR10043|c16_g8_i1	Drosophila melanogaster eukaryotic release factor 1 (eRF1), G
TR10044|c3_g1_i1	hypothetical protein [Escherichia coli]
TR10044|c3_g1_i3	hypothetical protein [Escherichia coli]
TR10044|c3_g1_i5	hypothetical protein [Escherichia coli]
TR10049|c0_g1_i1	Papilio xuthus probable 28S rRNA (cytosine-C(5))-methyltransferase (LOC106128371)
TR10049|c0_g2_i1	Papilio machaon probable 28S rRNA (cytosine-C(5))-methyltransferase (LOC106718427)
TR10050|c0_g2_i1	Bombyx mori inhibitor of nuclear factor kappa-B kinase subunit beta (LOC101747125)
TR10053|c0_g1_i1	Drosophila melanogaster embargoed (emb), A
TR10054|c0_g1_i1	Amyelois transitella DNA-directed RNA polymerase III subunit RPC6 (LOC106130291), X1
TR10054|c0_g2_i1	Bombyx mori putative OPA3-like protein CG13603 (LOC101745372)
TR10055|c0_g3_i1	Drosophila melanogaster scully (scu), A
TR10059|c0_g1_i1	Drosophila melanogaster minichromosome maintenance 3, A (Mcm3)
TR10062|c0_g1_i1	Drosophila melanogaster ribosomal protein L36A, A (RpL36A)
TR10064|c0_g2_i1	Bombyx mori exportin-2 (LOC101739596)
TR10065|c0_g1_i1	Drosophila melanogaster Rabaptin-5-associated exchange factor for Rab5 ortholog (Rabex-5)
TR10065|c0_g1_i2	Drosophila melanogaster Rabaptin-5-associated exchange factor for Rab5 ortholog (Rabex-5)
TR10067|c0_g1_i1	Drosophila melanogaster serrate, A (Ser)
TR10069|c0_g1_i1	Drosophila melanogaster minichromosome maintenance 7 (Mcm7)
TR10073|c0_g1_i1	Papilio polytes neuroblastoma-amplified sequence-like (LOC106111741)
TR10076|c0_g1_i1	Bombyx mori uncharacterized protein C19orf47 homolog (LOC101741486)
TR10083|c0_g2_i1	Drosophila melanogaster reptin (rept), A
TR10085|c0_g1_i1	Papilio xuthus mitochondrial cardiolipin hydrolase-like (LOC106117003)
TR10092|c0_g1_i1	Papilio xuthus metallophosphoesterase 1-like (LOC106118395), X1
TR10096|c0_g1_i1	Drosophila melanogaster wallenda (wnd), C
TR10096|c0_g2_i1	Plutella xylostella mitogen-activated protein kinase kinase kinase 12 (LOC105384868)
TR10103|c0_g1_i1	zinc finger protein 77-like [Bombyx mori]
TR10116|c0_g1_i1	Amyelois transitella uncharacterized LOC106132638 (LOC106132638)
TR10120|c0_g1_i1	Drosophila melanogaster Rab3 GDP-GTP exchange factor (Rab3-GEF), C
TR10129|c0_g1_i1	Amyelois transitella dystrotelin-like (LOC106137263)
TR10132|c0_g1_i1	Drosophila melanogaster dystrophin, G (Dys)
TR10134|c0_g1_i1	Drosophila melanogaster Sec22 ortholog, A (Sec22)
TR10134|c0_g2_i1	Papilio xuthus vesicle-trafficking protein SEC22b-B (LOC106117458)
TR10136|c0_g1_i1	Drosophila melanogaster HECT and RLD domain containing protein 2 (HERC2)
TR10164|c0_g1_i1	Amyelois transitella uncharacterized protein K02A2.6-like (LOC106134713)
TR10191|c0_g1_i1	Drosophila melanogaster innexin 2, B (Inx2)
TR10199|c0_g1_i1	Papilio xuthus uncharacterized LOC106128852 (LOC106128852)
TR10222|c0_g1_i1	Papilio polytes uncharacterized protein PF11_0213-like (LOC106107675), X1
TR10244|c0_g1_i1	Papilio polytes striatin-3 (LOC106106624), X1
TR10272|c0_g1_i1	Wasmannia auropunctata fatty acid synthase-like (LOC105450626)
TR10274|c0_g1_i1	Papilio xuthus protein distal antenna (LOC106120185)
TR10286|c0_g1_i1	Amyelois transitella uncharacterized LOC106137462 (LOC106137462)
TR10311|c0_g1_i1	Amyelois transitella uncharacterized LOC106139404 (LOC106139404)
TR10312|c0_g1_i1	Amyelois transitella ALS2 C-terminal-like protein (LOC106143178)
TR10321|c0_g1_i1	Amyelois transitella uncharacterized LOC106136478 (LOC106136478), X1
TR10330|c0_g1_i1	Amyelois transitella uncharacterized LOC106132026 (LOC106132026)
TR10333|c0_g1_i1	Amyelois transitella multifunctional methyltransferase subunit TRM112-like protein (LOC106135187)
TR10334|c0_g1_i1	uncharacterized protein LOC105388431 [Plutella xylostella]
TR10339|c0_g2_i1	Drosophila melanogaster actin 57B (Act57B)
TR10341|c0_g1_i1	Papilio xuthus uncharacterized LOC106113767 (LOC106113767)
TR10346|c0_g1_i1	Amyelois transitella uncharacterized LOC106142604 (LOC106142604)
TR10359|c0_g1_i1	Drosophila melanogaster intronic protein 259, A (Ip259)
TR10365|c0_g1_i1	reverse transcriptase, partial [Agrotis exclamationis]
TR1040|c0_g1_i1	Papilio xuthus uncharacterized oxidoreductase TM_0325-like (LOC106115449)
TR10426|c0_g1_i1	Drosophila melanogaster SC35, B (SC35)
TR10427|c0_g1_i1	Bombyx mori phosphoglycolate phosphatase-like (LOC101741504)
TR1043|c0_g1_i1	Drosophila melanogaster ribosomal protein S6, A (RpS6)
TR10438|c0_g1_i1	Papilio xuthus sphingosine kinase 1-like (LOC106121444)
TR10454|c0_g1_i1	Drosophila melanogaster heat shock protein cognate 4, F (Hsc70-4)
TR10460|c0_g1_i1	Amyelois transitella uncharacterized LOC106139412 (LOC106139412)
TR10473|c0_g1_i1	Bombyx mori uncharacterized LOC101746726 (LOC101746726)
TR10473|c0_g2_i1	Bombyx mori uncharacterized LOC101746726 (LOC101746726)
TR10476|c0_g1_i1	Amyelois transitella zinc finger protein 615-like (LOC106132859)
TR10476|c0_g2_i1	Amyelois transitella zinc finger protein 615-like (LOC106132859)
TR10478|c0_g1_i1	Papilio machaon dual specificity protein phosphatase CDC14B-like (LOC106716737), X1
TR10480|c0_g1_i1	Papilio machaon serine/threonine-protein phosphatase 2A activator-like (LOC106712297), X1
TR10485|c0_g1_i1	Drosophila melanogaster protein kinase D, D (PKD)
TR10487|c0_g1_i1	Bombyx mori uncharacterized LOC101740831 (LOC101740831)
TR10488|c0_g1_i1	Drosophila melanogaster ribosomal protein S17 (RpS17)
TR10498|c0_g1_i1	Papilio polytes suppressor of cytokine signaling 2 (LOC106107301), X1
TR10500|c0_g1_i1	Bombyx mori farnesyl diphosphate synthase 3 (Fpps3), X1
TR10501|c0_g2_i1	Drosophila melanogaster CG42676, D (CG42676)
TR10505|c0_g2_i1	Amyelois transitella uncharacterized LOC106130501 (LOC106130501)
TR10518|c0_g1_i1	Drosophila melanogaster CG32445 (CG32445)
TR10518|c0_g1_i2	Drosophila melanogaster CG32445 (CG32445)
TR10536|c0_g1_i1	Papilio polytes enhancer of polycomb homolog 1 (LOC106101792)
TR10536|c0_g2_i1	Papilio polytes enhancer of polycomb homolog 1 (LOC106101792)
TR10544|c0_g2_i1	Drosophila melanogaster CG1129, B (CG1129)
TR10546|c0_g2_i1	Amyelois transitella uncharacterized LOC106130501 (LOC106130501)
TR10553|c0_g1_i1	Amyelois transitella protein FRA10AC1 homolog (LOC106137288), X2
TR10553|c0_g2_i1	Amyelois transitella protein FRA10AC1 homolog (LOC106137288), X2
TR10583|c0_g1_i1	Papilio xuthus protein fuzzy homolog (LOC106124345), X1
TR10591|c0_g1_i1	Bombyx mori uncharacterized LOC105841817 (LOC105841817)
TR10608|c0_g1_i1	Drosophila melanogaster elongation factor Tu mitochondrial, A (EfTuM)
TR1064|c0_g1_i1	hypothetical protein LOTGIDRAFT_176031 [Lottia gigantea]
TR1072|c0_g1_i1	Plutella xylostella solute carrier family 28 member 3-like (LOC105387109)
TR10734|c0_g1_i1	uncharacterized protein LOC106716864 [Papilio machaon]
TR10750|c0_g1_i1	Drosophila melanogaster ATP synthase, gamma subunit (ATPsyngamma), C
TR10784|c0_g1_i1	carboxylesterase [Helicoverpa armigera]
TR10790|c0_g1_i1	MULTISPECIES: hypothetical protein [Enterococcus]
TR10795|c0_g1_i1	hypothetical protein OBRU01_14369, partial [Operophtera brumata]
TR10802|c0_g1_i1	Papilio xuthus guanine nucleotide-binding protein subunit beta-like protein 1 (LOC106121887)
TR10847|c0_g1_i1	Papilio polytes metallophosphoesterase 1-like (LOC106100653)
TR1085|c0_g1_i1	hypothetical protein RP20_CCG013967 [Aedes albopictus]
TR10873|c0_g1_i1	Amyelois transitella FGGY carbohydrate kinase domain-containing protein (LOC106138177), X1
TR10874|c1_g2_i1	Bombyx mori cyclin-G2 (LOC101739346), X2
TR10874|c1_g2_i2	Bombyx mori cyclin-G2 (LOC101739346), X2
TR10874|c1_g2_i4	Bombyx mori cyclin-G2 (LOC101739346), X1
TR10875|c4_g1_i1	Papilio polytes tyrosine-protein kinase hopscotch (LOC106102512)
TR10875|c4_g1_i2	Papilio polytes tyrosine-protein kinase hopscotch (LOC106102512)
TR10875|c4_g1_i3	Papilio polytes tyrosine-protein kinase hopscotch (LOC106102512)
TR10875|c5_g1_i1	Plutella xylostella adenine phosphoribosyltransferase-like (LOC105385184)
TR10876|c1_g1_i1	Papilio polytes serine protease easter-like (LOC106110006)
TR10877|c0_g1_i3	Drosophila melanogaster CG3308 (CG3308)
TR10878|c0_g2_i3	Bombyx mori UBA-like domain-containing protein 1 (LOC101737923)
TR10878|c0_g2_i4	Bombyx mori UBA-like domain-containing protein 1 (LOC101737923)
TR10881|c0_g1_i1	Amyelois transitella putative tyrosine-protein kinase Wsck (LOC106135248)
TR10882|c1_g1_i1	Papilio polytes uncharacterized LOC106106878 (LOC106106878)
TR10882|c1_g1_i2	Papilio polytes uncharacterized LOC106106878 (LOC106106878)
TR10882|c1_g1_i4	Papilio polytes uncharacterized LOC106106878 (LOC106106878)
TR10883|c0_g1_i1	Drosophila melanogaster partner of inscuteable (pins)
TR10884|c0_g1_i1	Drosophila melanogaster vacuolar protein sorting 26 (Vps26)
TR10885|c0_g1_i1	Drosophila melanogaster Rab escort protein (Rep)
TR10885|c0_g1_i2	Drosophila melanogaster Rab escort protein (Rep)
TR10886|c0_g1_i1	Drosophila melanogaster tweek, K (tweek)
TR10886|c1_g1_i3	Drosophila melanogaster homeodomain interacting protein kinase, B (Hipk)
TR10886|c1_g1_i5	Drosophila melanogaster homeodomain interacting protein kinase, B (Hipk)
TR10888|c0_g1_i5	Amyelois transitella RNA-binding protein Nova-2 (LOC106135255), X1
TR10888|c0_g2_i1	Papilio polytes RNA-binding protein Nova-1 (LOC106101165), X1
TR10888|c0_g2_i2	Papilio polytes RNA-binding protein Nova-1 (LOC106101165), X1
TR10889|c0_g1_i1	Drosophila melanogaster mitochondrial RNA polymerase (mtRNApol), A
TR10890|c0_g1_i1	Amyelois transitella uncharacterized protein C17orf104 homolog (LOC106131973)
TR10890|c0_g1_i3	Amyelois transitella uncharacterized protein C17orf104 homolog (LOC106131973)
TR10891|c0_g1_i1	Bombyx mori venom dipeptidyl peptidase 4-like (LOC101742792)
TR10891|c0_g1_i2	Bombyx mori venom dipeptidyl peptidase 4-like (LOC101742792)
TR10892|c0_g2_i1	Plutella xylostella protein transport protein SFT2 (LOC105387476)
TR10892|c0_g2_i2	Plutella xylostella protein transport protein SFT2 (LOC105387476)
TR10892|c0_g2_i3	Plutella xylostella protein transport protein SFT2 (LOC105387476)
TR10894|c2_g1_i1	Drosophila melanogaster PAPS synthetase (Papss), D
TR10894|c2_g1_i2	Drosophila melanogaster PAPS synthetase (Papss), D
TR10895|c0_g2_i3	Amyelois transitella acylcarnitine hydrolase-like (LOC106135781)
TR10895|c0_g2_i7	Amyelois transitella acylcarnitine hydrolase-like (LOC106135781)
TR10897|c0_g1_i1	Drosophila melanogaster CG12006, B (CG12006)
TR10898|c6_g1_i1	Bombyx mori serine protease HP21 (LOC100862834)
TR10898|c6_g1_i2	Bombyx mori serine protease HP21 (LOC100862834)
TR10901|c0_g1_i1	Drosophila melanogaster grunge, D (Gug)
TR10901|c0_g2_i1	Amyelois transitella arginine-glutamic acid dipeptide repeats protein-like (LOC106137894)
TR10902|c0_g1_i1	Drosophila melanogaster cleavage and polyadenylation specificity factor 100 (Cpsf100)
TR10902|c0_g2_i1	Drosophila melanogaster cleavage and polyadenylation specificity factor 100 (Cpsf100)
TR10903|c0_g1_i1	Drosophila melanogaster raspberry (ras), C
TR10904|c4_g2_i1	Drosophila melanogaster ken and barbie (ken)
TR10905|c2_g1_i1	Drosophila melanogaster ATPase 8B (ATP8B), B
TR10905|c2_g2_i2	Drosophila melanogaster ATPase 8B (ATP8B), B
TR10905|c2_g2_i3	Drosophila melanogaster ATPase 8B (ATP8B), B
TR10905|c2_g2_i5	Drosophila melanogaster ATPase 8B (ATP8B), B
TR10905|c3_g2_i1	Papilio polytes sodium-independent sulfate anion transporter-like (LOC106100851)
TR10905|c4_g1_i1	Papilio polytes type I inositol 1,4,5-trisphosphate 5-phosphatase (LOC106106453), partial mRNA
TR10906|c0_g1_i1	Amyelois transitella bumetanide-sensitive sodium-(potassium)-chloride cotransporter (LOC106138925)
TR10906|c0_g1_i2	Drosophila melanogaster sodium chloride cotransporter 69 (Ncc69), G
TR10906|c1_g1_i1	Drosophila melanogaster sodium chloride cotransporter 69 (Ncc69), G
TR10906|c1_g1_i2	Drosophila melanogaster sodium chloride cotransporter 69 (Ncc69), G
TR10907|c0_g1_i1	Drosophila melanogaster CG3902 (CG3902)
TR10907|c0_g1_i3	Drosophila melanogaster CG3902 (CG3902)
TR10909|c0_g2_i1	Amyelois transitella nucleoporin NDC1 (LOC106137648)
TR10910|c0_g1_i3	Drosophila melanogaster Methyl-CpG binding domain protein-like (MBD-like), A
TR10910|c0_g1_i4	Drosophila melanogaster Methyl-CpG binding domain protein-like (MBD-like), B
TR10910|c0_g1_i6	Amyelois transitella methyl-CpG-binding domain protein 3 (LOC106129668), X2
TR10910|c0_g1_i7	Amyelois transitella methyl-CpG-binding domain protein 3 (LOC106129668), X2
TR10911|c3_g1_i2	Bombyx mori uncharacterized LOC101743410 (LOC101743410)
TR10911|c3_g1_i3	Amyelois transitella rho GTPase-activating protein 21-A-like (LOC106129952), X1
TR10911|c3_g1_i4	Amyelois transitella rho GTPase-activating protein 21-A-like (LOC106129952), X1
TR10911|c3_g1_i5	Amyelois transitella rho GTPase-activating protein 21-A-like (LOC106129952), X1
TR10911|c4_g3_i2	Drosophila melanogaster scramblase 1 (scramb1), B
TR10912|c0_g1_i1	Drosophila melanogaster integrin linked kinase, A (Ilk)
TR10913|c2_g4_i1	Papilio machaon uncharacterized LOC106711886 (LOC106711886)
TR10914|c0_g1_i7	Papilio xuthus proteolipid protein 2-like (LOC106113079)
TR10915|c0_g1_i1	Papilio xuthus ESF1 homolog (LOC106115461)
TR10915|c0_g1_i4	Papilio machaon ESF1 homolog (LOC106710533)
TR10916|c1_g2_i1	Papilio polytes uncharacterized LOC106111736 (LOC106111736)
TR10917|c0_g1_i1	Amyelois transitella zinc finger protein 600-like (LOC106133739)
TR10917|c0_g1_i2	Amyelois transitella zinc finger protein 600-like (LOC106133739)
TR10919|c0_g1_i1	Bombyx mori vanin-like protein 1 (LOC101743809)
TR10920|c0_g1_i3	Drosophila melanogaster tace, A (Tace)
TR10920|c0_g1_i4	Drosophila melanogaster tace, A (Tace)
TR10920|c0_g1_i5	Drosophila melanogaster tace, A (Tace)
TR10921|c0_g1_i1	Drosophila melanogaster CG12341 (CG12341)
TR10921|c0_g1_i3	Drosophila melanogaster CG12341 (CG12341)
TR10922|c0_g1_i1	Amyelois transitella biorientation of chromosomes in cell division protein 1-like 1 (LOC106139974)
TR10923|c0_g1_i1	Drosophila melanogaster CG43373, B (CG43373)
TR10924|c0_g1_i6	Bombyx mori stromal interaction molecule 1 (Stim1), X1
TR10925|c3_g1_i1	Drosophila melanogaster CG1532, A (CG1532)
TR10925|c3_g1_i2	Drosophila melanogaster CG1532, A (CG1532)
TR10925|c7_g1_i1	Drosophila melanogaster CG32576, A (CG32576)
TR10925|c7_g1_i3	Drosophila melanogaster CG32576, A (CG32576)
TR10925|c7_g1_i4	Drosophila melanogaster CG32576, A (CG32576)
TR10925|c7_g1_i5	Drosophila melanogaster CG32576, A (CG32576)
TR10925|c8_g3_i11	Bombyx mori calcium-activated potassium channel slowpoke (LOC101738409)
TR10925|c8_g3_i3	Bombyx mori uncharacterized LOC101736142 (LOC101736142), X2
TR10926|c0_g1_i1	Drosophila melanogaster notchless (Nle)
TR10926|c0_g1_i2	Amyelois transitella notchless protein homolog 1 (LOC106140370)
TR10927|c0_g1_i1	Amyelois transitella splicing factor, arginine/serine-rich 15 (LOC106137376)
TR10927|c0_g1_i3	Amyelois transitella splicing factor, arginine/serine-rich 15 (LOC106137376)
TR10929|c0_g1_i1	Drosophila melanogaster wollknaeuel (wol)
TR10929|c1_g1_i1	Plutella xylostella sialin-like (LOC105386776)
TR10929|c1_g2_i1	Drosophila melanogaster major facilitator superfamily transporter 10, A (MFS10)
TR10929|c1_g2_i2	Drosophila melanogaster major facilitator superfamily transporter 10, A (MFS10)
TR10930|c0_g1_i2	Papilio polytes carbonyl reductase [NADPH] 3-like (LOC106109991)
TR10931|c4_g6_i1	Amyelois transitella pancreatic triacylglycerol lipase-like (LOC106135343), X1
TR10932|c0_g1_i1	Amyelois transitella inositol-tetrakisphosphate 1-kinase-like (LOC106135711)
TR10933|c2_g1_i1	Bombyx mori geranylgeranyl transferase type-2 subunit alpha (LOC101747224)
TR10934|c1_g1_i1	Papilio xuthus heterogeneous nuclear ribonucleoprotein U-like protein 2 (LOC106125768), X1
TR10935|c0_g1_i1	Amyelois transitella activating signal cointegrator 1 complex subunit 2 (LOC106134780), X1
TR10935|c0_g1_i2	Bombyx mori activating signal cointegrator 1 complex subunit 2 (LOC101742293)
TR10935|c0_g1_i3	Bombyx mori activating signal cointegrator 1 complex subunit 2 (LOC101742293)
TR10936|c0_g1_i1	Papilio xuthus U3 small nucleolar ribonucleoprotein protein MPP10 (LOC106123084)
TR10936|c0_g1_i2	Papilio xuthus U3 small nucleolar ribonucleoprotein protein MPP10 (LOC106123084)
TR10937|c1_g1_i2	Papilio xuthus rho GTPase-activating protein 18 (LOC106124560), X1
TR10937|c1_g1_i3	Amyelois transitella rho GTPase-activating protein 40 (LOC106136100), X3
TR10937|c1_g1_i4	Amyelois transitella rho GTPase-activating protein 40 (LOC106136100), X1
TR10939|c1_g1_i1	Wasmannia auropunctata fatty acid synthase-like (LOC105450626)
TR10939|c1_g2_i1	Bombyx mori venom dipeptidyl peptidase 4-like (LOC101745874)
TR10941|c0_g1_i1	Drosophila melanogaster CG10375, A (CG10375)
TR10941|c0_g1_i2	Drosophila melanogaster CG10375, A (CG10375)
TR10942|c0_g1_i1	Drosophila melanogaster alpha/beta hydrolase2 (Hydr2), A
TR10942|c0_g2_i1	Drosophila melanogaster alpha/beta hydrolase2 (Hydr2), A
TR10942|c0_g2_i2	Drosophila melanogaster alpha/beta hydrolase2 (Hydr2), A
TR10942|c0_g2_i3	Drosophila melanogaster alpha/beta hydrolase2 (Hydr2), A
TR10942|c0_g2_i4	Drosophila melanogaster alpha/beta hydrolase2 (Hydr2), A
TR10942|c0_g2_i5	Drosophila melanogaster alpha/beta hydrolase2 (Hydr2), A
TR10943|c12_g1_i1	Drosophila melanogaster protein phosphatase D3, B (PpD3)
TR10943|c13_g1_i1	Drosophila melanogaster eIF5, C (eIF5)
TR10943|c13_g1_i2	Drosophila melanogaster eIF5, C (eIF5)
TR10943|c5_g1_i1	Drosophila melanogaster enhancer of rudimentary (e(r)), B
TR10943|c9_g1_i2	Plutella xylostella uncharacterized LOC105397431 (LOC105397431)
TR10947|c0_g1_i1	Drosophila melanogaster CG31445, A (CG31445)
TR10947|c0_g1_i2	Amyelois transitella aminopeptidase N-like (LOC106130358), X1
TR10947|c0_g1_i3	Drosophila melanogaster SP1029, C (SP1029)
TR10947|c0_g1_i4	Drosophila melanogaster SP1029, C (SP1029)
TR10947|c0_g1_i5	Drosophila melanogaster SP1029, C (SP1029)
TR10948|c0_g1_i1	Bombyx mori androgen-dependent TFPI-regulating protein-like (LOC101745264)
TR10948|c0_g1_i3	Bombyx mori androgen-dependent TFPI-regulating protein-like (LOC101745264)
TR10949|c0_g2_i2	Bombyx mori nesprin-1-like (LOC101737919)
TR10951|c0_g1_i1	Papilio xuthus acylamino-acid-releasing enzyme-like (LOC106119135), X1
TR10951|c0_g1_i2	Bombyx mori acylamino-acid-releasing enzyme-like (LOC101747101), X1
TR10952|c0_g3_i1	Solenopsis invicta uncharacterized LOC105199589 (LOC105199589)
TR10953|c0_g2_i1	Drosophila melanogaster CG5220 (CG5220)
TR10953|c0_g2_i2	Amyelois transitella cytochrome P450 9e2-like (LOC106137981)
TR10954|c0_g2_i1	Papilio xuthus insulin-like peptide receptor (LOC106121812)
TR10955|c0_g1_i1	Drosophila melanogaster copper transporter 1A, A (Ctr1A)
TR10956|c3_g1_i1	Drosophila melanogaster CG33298, B (CG33298)
TR10956|c3_g1_i2	Drosophila melanogaster CG33298, B (CG33298)
TR10959|c0_g1_i1	Papilio machaon bromodomain-containing protein DDB_G0270170-like (LOC106716781), X1
TR10959|c0_g1_i2	Papilio machaon bromodomain-containing protein DDB_G0270170-like (LOC106716781), X1
TR10961|c0_g1_i2	Plutella xylostella CCAAT/enhancer-binding protein gamma-like (LOC105383563)
TR10962|c1_g1_i1	Drosophila melanogaster twins (tws), H
TR10965|c1_g2_i1	Bombyx mori serine protease inhibitor 5 (serpin-5)
TR10965|c1_g2_i2	Bombyx mori serine protease inhibitor 5 (serpin-5)
TR10966|c0_g1_i1	Papilio polytes 3-hydroxyisobutyryl-CoA hydrolase, mitochondrial (LOC106103639)
TR10966|c0_g1_i2	Papilio polytes 3-hydroxyisobutyryl-CoA hydrolase, mitochondrial (LOC106103639)
TR10966|c0_g1_i3	Papilio machaon 3-hydroxyisobutyryl-CoA hydrolase, mitochondrial (LOC106714316)
TR10967|c0_g1_i1	Drosophila melanogaster CG1640, F (CG1640)
TR10967|c0_g1_i2	Drosophila melanogaster CG1640, F (CG1640)
TR10967|c0_g1_i3	Drosophila melanogaster CG1640, F (CG1640)
TR10967|c0_g8_i1	Drosophila melanogaster pyridoxal kinase (Pdxk)
TR10968|c0_g1_i1	Drosophila melanogaster Calcium/calmodulin-dependent protein kinase II (CaMKII), E
TR10968|c0_g1_i2	Drosophila melanogaster Calcium/calmodulin-dependent protein kinase II (CaMKII), E
TR10970|c0_g1_i1	Drosophila melanogaster CG10413, A (CG10413)
TR10970|c0_g1_i2	Drosophila melanogaster CG10413, A (CG10413)
TR10970|c0_g1_i3	Amyelois transitella solute carrier family 12 member 9 (LOC106142783)
TR10976|c0_g1_i1	Amyelois transitella spectrin beta chain, non-erythrocytic 1 (LOC106138957)
TR11|c0_g1_i1	Amyelois transitella zinc finger protein 26-like (LOC106130441)
TR1102|c0_g1_i1	Drosophila melanogaster IscU homolog (IscU)
TR11084|c0_g1_i1	Megachile rotundata piggyBac transposable element-derived protein 3-like (LOC105662836)
TR11102|c0_g1_i1	Amyelois transitella RNA-directed DNA polymerase from mobile element jockey-like (LOC106139467), partial mRNA
TR11111|c0_g1_i1	gustatory receptor 2, partial [Athetis dissimilis]
TR11112|c0_g1_i1	Drosophila melanogaster CG3961, D (CG3961)
TR11122|c0_g1_i1	Papilio xuthus beta-1,4-N-acetylgalactosaminyltransferase bre-4-like (LOC106121793)
TR11142|c0_g1_i1	Papilio polytes zinc finger protein 567-like (LOC106101294)
TR1115|c0_g1_i1	Uncharacterized protein OBRU01_05114 [Operophtera brumata]
TR11179|c0_g1_i1	Drosophila melanogaster ribonucleoside diphosphate reductase small subunit (RnrS)
TR11189|c0_g1_i1	Plutella xylostella uncharacterized LOC105380702 (LOC105380702), partial mRNA
TR11195|c0_g1_i1	Plutella xylostella uncharacterized LOC105388498 (LOC105388498)
TR11205|c0_g1_i1	uncharacterized protein LOC105841777 [Bombyx mori]
TR11207|c0_g1_i1	Drosophila melanogaster short stop (shot), H
TR11212|c0_g1_i1	Papilio machaon uncharacterized LOC106708353 (LOC106708353), partial mRNA
TR11222|c0_g1_i1	Amyelois transitella uncharacterized LOC106142860 (LOC106142860)
TR11228|c0_g1_i1	Plutella xylostella sodium channel protein para (LOC105393902)
TR11235|c0_g1_i1	Papilio xuthus FACT complex subunit spt16 (LOC106128451)
TR11243|c0_g1_i1	Papilio xuthus uncharacterized LOC106120180 (LOC106120180)
TR11247|c0_g1_i1	Cimex lectularius uncharacterized LOC106673655 (LOC106673655)
TR11256|c0_g1_i1	Drosophila melanogaster nucleosome assembly protein 1, A (Nap1)
TR11258|c0_g1_i1	Drosophila melanogaster dynein heavy chain at 36C (Dhc36C)
TR11288|c0_g1_i1	Amyelois transitella cytochrome P450 6B5-like (LOC106133241)
TR11288|c1_g1_i1	Bombyx mori cytochrome P450 CYP6AE9 (Cyp6ae9)
TR11299|c0_g1_i1	Drosophila melanogaster tosca (tos)
TR1131|c0_g1_i1	Papilio polytes putative Dol-P-Glc:Glc(2)Man(9)GlcNAc(2)-PP-Dol alpha-1,2-glucosyltransferase (LOC106107541)
TR11333|c0_g1_i1	Ceratitis capitata uncharacterized LOC105664733 (LOC105664733)
TR11390|c0_g1_i1	Papilio polytes uncharacterized LOC106104086 (LOC106104086)
TR11405|c0_g1_i1	Amyelois transitella eukaryotic translation initiation factor 4B-like (LOC106137473), partial mRNA
TR11424|c0_g1_i1	Bombyx mori chromatin-remodeling complex ATPase chain Iswi (LOC101744798), X1
TR11426|c0_g1_i1	Papilio polytes uncharacterized LOC106111021 (LOC106111021)
TR11429|c0_g1_i1	Amyelois transitella mucin-2-like (LOC106138762)
TR11440|c0_g1_i1	Drosophila melanogaster malic enzyme, A (Men)
TR11473|c0_g1_i1	Amyelois transitella SET and MYND domain-containing protein 4-like (LOC106142305)
TR11490|c0_g1_i1	Drosophila melanogaster heat shock protein cognate 4, F (Hsc70-4)
TR11494|c0_g1_i1	Drosophila melanogaster glycoprotein 93 (Gp93)
TR11495|c0_g1_i1	Amyelois transitella growth/differentiation factor 8 (LOC106137159)
TR11496|c0_g2_i1	Drosophila melanogaster uninitiated (und), A
TR11505|c0_g1_i1	Drosophila melanogaster CG12069, C (CG12069)
TR11507|c0_g1_i1	Drosophila melanogaster broad (br), G
TR11509|c0_g1_i1	Papilio xuthus uncharacterized LOC106127442 (LOC106127442)
TR11519|c0_g1_i1	Amyelois transitella PAS domain-containing serine/threonine-protein kinase (LOC106133543)
TR11527|c0_g1_i1	Papilio xuthus glycoprotein 3-alpha-L-fucosyltransferase A (LOC106116844)
TR11531|c0_g1_i1	Drosophila melanogaster phosphogluconate dehydrogenase, A (Pgd)
TR11535|c0_g1_i1	Papilio xuthus cationic amino acid transporter 3 (LOC106115525)
TR11543|c0_g1_i1	Plutella xylostella E3 ubiquitin-protein ligase highwire-like (LOC105384139)
TR11545|c0_g1_i1	zinc finger protein OZF-like [Bombyx mori]
TR11552|c0_g1_i1	Plutella xylostella uncharacterized LOC105388726 (LOC105388726)
TR11558|c0_g1_i1	Bombyx mori eukaryotic translation initiation factor 2-alpha kinase 4 (LOC101741238)
TR11567|c0_g2_i1	Bombyx mori sid-1-related gene1 (Sir-1)
TR11569|c0_g1_i1	Drosophila melanogaster furry (fry), B
TR11583|c0_g1_i1	Bombyx mori short chain dehydrogenase/reductase family 39U, member 1 (SDR39U1), X1
TR11593|c0_g1_i1	Drosophila melanogaster Kinesin-like protein at 61F (Klp61F)
TR11599|c0_g1_i1	Drosophila melanogaster furin 1, I (Fur1)
TR11599|c0_g1_i2	Drosophila melanogaster furin 1, I (Fur1)
TR11604|c0_g1_i1	Bombyx mori laminin subunit alpha (LOC101742998)
TR11604|c0_g2_i1	Bombyx mori laminin subunit alpha (LOC101742998)
TR11612|c0_g2_i1	Bombyx mori fibrillin-1-like (LOC101738553)
TR11615|c0_g1_i1	Drosophila melanogaster lethal (1) G0020 (l(1)G0020), A
TR11643|c0_g1_i1	Drosophila melanogaster ribosomal protein L24-like (RpL24-like)
TR11643|c0_g2_i1	Drosophila melanogaster ribosomal protein L24-like (RpL24-like)
TR11652|c0_g1_i1	Papilio polytes thyroid adenoma-associated protein homolog (LOC106100864)
TR11673|c0_g1_i1	Drosophila melanogaster ribosomal protein S5a, A (RpS5a)
TR11701|c0_g1_i1	Drosophila melanogaster notch, A (N)
TR11707|c0_g1_i1	Uncharacterized protein OBRU01_03300 [Operophtera brumata]
TR11715|c0_g1_i1	Plutella xylostella uncharacterized LOC105393972 (LOC105393972)
TR11734|c0_g1_i3	Amyelois transitella multiple inositol polyphosphate phosphatase 1-like (LOC106139055)
TR11734|c0_g2_i1	Papilio machaon multiple inositol polyphosphate phosphatase 1-like (LOC106720140)
TR11736|c0_g1_i1	Drosophila melanogaster ribosomal protein S24 (RpS24)
TR11737|c0_g1_i1	Drosophila melanogaster raptor, B (raptor)
TR11738|c0_g1_i1	hemicentin-like protein 1 [Spodoptera frugiperda]
TR11739|c0_g1_i1	three prime repair exonuclease 2-like isoform X1 [Bombyx mori]
TR11739|c0_g1_i2	Three prime repair exonuclease 2 [Papilio machaon]
TR11740|c0_g1_i1	hypothetical protein KGM_01894 [Danaus plexippus]
TR11740|c0_g1_i2	uncharacterized protein LOC106140864 [Amyelois transitella]
TR11742|c0_g3_i1	zinc finger protein 615-like [Papilio polytes]
TR11743|c0_g1_i1	Amyelois transitella probable cytosolic iron-sulfur protein assembly protein Ciao1 (LOC106131878), X3
TR11743|c0_g1_i2	Drosophila melanogaster Ciao1 (Ciao1)
TR11743|c0_g1_i3	Drosophila melanogaster Ciao1 (Ciao1)
TR11744|c0_g1_i1	Plutella xylostella zinc finger protein 253-like (LOC105384939), X1
TR11750|c0_g1_i1	Papilio xuthus muskelin-like (LOC106114064)
TR11752|c0_g1_i1	Bombyx mori uncharacterized LOC101735702 (LOC101735702)
TR11753|c0_g1_i1	Papilio xuthus protein RRNAD1 (LOC106113762)
TR11757|c0_g1_i1	Drosophila melanogaster rasputin (rin), G
TR11766|c0_g1_i1	Drosophila melanogaster actin binding protein 1 (Abp1)
TR11768|c0_g1_i1	Plutella xylostella peptide chain release factor 1-like, mitochondrial (LOC105397024)
TR11770|c0_g1_i1	Drosophila melanogaster Rho-type guanine nucleotide exchange factor (RtGEF), B
TR11775|c0_g2_i1	Bombyx mori uncharacterized LOC101741839 (LOC101741839)
TR11776|c0_g1_i1	Papilio machaon uncharacterized LOC106715013 (LOC106715013)
TR11777|c0_g1_i1	Amyelois transitella multiple C2 and transmembrane domain-containing protein 1 (LOC106138504), X1
TR11777|c0_g1_i2	Amyelois transitella multiple C2 and transmembrane domain-containing protein 1 (LOC106138504), X1
TR11780|c0_g1_i1	Bombyx mori tudor domain-containing protein 3-like (LOC101739458)
TR11786|c0_g1_i1	Papilio machaon nucleolin 2-like (LOC106721008), X1
TR11787|c0_g2_i1	Amyelois transitella zinc finger protein 543-like (LOC106130406), X1
TR11788|c0_g1_i1	Drosophila melanogaster osa, C (osa)
TR11789|c0_g1_i1	Drosophila melanogaster tay bridge (tay), A
TR11795|c0_g1_i1	Papilio machaon death-associated inhibitor of apoptosis 1-like (LOC106714023), X1
TR11799|c0_g1_i2	Plutella xylostella early nodulin-75-like (LOC105397681), partial mRNA
TR11804|c0_g1_i1	Drosophila melanogaster RecQ4 helicase (RecQ4)
TR11807|c0_g1_i1	Bombyx mori solute carrier family 25 member 35 (LOC101736062)
TR11814|c0_g1_i1	Drosophila melanogaster presenilin, B (Psn)
TR11814|c0_g1_i2	Drosophila melanogaster presenilin, B (Psn)
TR11819|c0_g1_i1	Plutella xylostella uncharacterized LOC105392420 (LOC105392420), X1
TR11819|c0_g1_i2	Plutella xylostella uncharacterized LOC105392420 (LOC105392420), X1
TR11819|c0_g1_i3	Plutella xylostella uncharacterized LOC105392420 (LOC105392420), X1
TR11823|c0_g1_i1	Papilio machaon probable 28S ribosomal protein S6, mitochondrial (LOC106708790)
TR11825|c0_g1_i1	Bombyx mori SUZ domain-containing protein 1 (LOC101736521)
TR11825|c0_g1_i2	Bombyx mori SUZ domain-containing protein 1 (LOC101736521)
TR11827|c0_g1_i1	Papilio xuthus UPF0061 protein Pfl01_0444-like (LOC106117617)
TR11828|c0_g1_i2	Papilio machaon cytosolic endo-beta-N-acetylglucosaminidase 1 (LOC106721420)
TR11830|c0_g2_i1	Drosophila melanogaster CG6843 (CG6843)
TR11830|c0_g2_i2	Drosophila melanogaster CG6843 (CG6843)
TR11837|c0_g1_i1	Amyelois transitella piggyBac transposable element-derived protein 4-like (LOC106141424)
TR11839|c1_g1_i1	Bombyx mori uncharacterized LOC101743487 (LOC101743487)
TR11839|c1_g1_i2	Amyelois transitella uncharacterized LOC106135918 (LOC106135918)
TR11840|c0_g1_i1	Papilio xuthus catenin delta-2 (LOC106123134), X1
TR11840|c1_g1_i1	Amyelois transitella catenin delta-2 (LOC106137157), X1
TR11846|c0_g1_i1	Plutella xylostella uncharacterized LOC105381933 (LOC105381933)
TR11848|c0_g1_i1	Amyelois transitella armadillo repeat-containing protein 8-like (LOC106135147)
TR11851|c0_g1_i1	Drosophila melanogaster Ras homolog enriched in brain ortholog, B (Rheb)
TR11851|c0_g2_i1	Drosophila melanogaster Ras homolog enriched in brain ortholog, B (Rheb)
TR11855|c0_g1_i1	Amyelois transitella prefoldin subunit 6 (LOC106137722)
TR11862|c0_g1_i1	Bombyx mori spermatogenesis-defective protein 39 homolog (LOC101739000), X1
TR11863|c0_g1_i1	uncharacterized protein LOC106125042 [Papilio xuthus]
TR11865|c0_g1_i1	Drosophila melanogaster adenosylhomocysteinase at 13, A (Ahcy13)
TR11869|c0_g1_i1	Drosophila melanogaster proteasome alpha4 subunit (Prosalpha4)
TR11874|c0_g1_i1	Amyelois transitella secretory phospholipase A2 receptor-like (LOC106130300)
TR11878|c1_g1_i1	Amyelois transitella transcription factor E2F6 (LOC106139553), X2
TR11878|c1_g1_i3	Amyelois transitella transcription factor E2F6 (LOC106139553), X1
TR11888|c2_g1_i1	Drosophila melanogaster ribosomal RNA (28SrRNA:CR45844), rRNA
TR11894|c0_g1_i1	Drosophila melanogaster egalitarian (egl), B
TR11898|c0_g2_i1	Drosophila melanogaster CG34401, A (CG34401)
TR11898|c0_g2_i2	Drosophila melanogaster CG34401, A (CG34401)
TR119|c0_g1_i1	Bombyx mori dolichyl-diphosphooligosaccharide--protein glycosyltransferase subunit DAD1 (LOC101737303)
TR11900|c0_g1_i1	Bombyx mori nucleolar and coiled-body phosphoprotein 1 (LOC101741956)
TR11900|c0_g3_i1	Papilio machaon nucleolar and coiled-body phosphoprotein 1 (LOC106715034), X1
TR11903|c0_g2_i1	Drosophila melanogaster CG1161, A (CG1161)
TR11905|c0_g1_i1	Drosophila melanogaster golgi pH regulator (GPHR)
TR11906|c1_g1_i1	Bombyx mori mediator of RNA polymerase II transcription subunit 1 (LOC101743196)
TR11912|c0_g2_i1	Drosophila melanogaster BIR repeat containing ubiquitin-conjugating enzyme (Bruce), A
TR11915|c0_g1_i2	Bombyx mori multiple C2 and transmembrane domain-containing protein 1-like (LOC101739480)
TR11916|c0_g1_i1	Amyelois transitella ankyrin repeat domain-containing protein 27-like (LOC106142500)
TR11917|c0_g1_i1	Drosophila melanogaster kinesin associated protein 3, G (Kap3)
TR11917|c0_g1_i2	Drosophila melanogaster kinesin associated protein 3, G (Kap3)
TR11925|c0_g1_i1	Papilio xuthus cytochrome P450 CYP12A2-like (LOC106113436)
TR11931|c0_g1_i1	Amyelois transitella NADH dehydrogenase [ubiquinone] 1 beta subcomplex subunit 4 (LOC106137387)
TR11937|c0_g1_i1	Drosophila melanogaster CG17556, A (CG17556)
TR11937|c0_g3_i1	Drosophila melanogaster CG17556, A (CG17556)
TR11939|c0_g1_i1	Amyelois transitella sorting nexin-13-like (LOC106140537)
TR11955|c0_g1_i1	RNA-directed DNA polymerase from mobile element jockey-like [Amyelois transitella]
TR11963|c0_g1_i1	Amyelois transitella uncharacterized LOC106138563 (LOC106138563)
TR11978|c0_g2_i1	Drosophila melanogaster CG6738 (CG6738)
TR11993|c0_g1_i1	putative reverse transcriptase [Danaus plexippus]
TR12001|c0_g1_i1	Helicase POLQ-like [Papilio machaon]
TR12013|c0_g1_i1	Papilio polytes unconventional myosin-Va (LOC106101787)
TR12021|c0_g1_i1	Papilio machaon uncharacterized LOC106710629 (LOC106710629), X1
TR12029|c0_g1_i1	Bombyx mori uncharacterized LOC101741008 (LOC101741008)
TR12033|c0_g1_i1	Bombyx mori transmembrane BAX inhibitor motif-containing protein 5 (LOC693078), X1
TR12037|c0_g1_i1	Plutella xylostella uncharacterized LOC105386608 (LOC105386608)
TR12043|c0_g1_i1	Bombyx mori CCR4-NOT transcription complex subunit 10 (LOC101743918)
TR12050|c0_g1_i1	Papilio xuthus ryanodine receptor 44F (LOC106125739), X1
TR12051|c0_g1_i1	Papilio machaon esterase FE4-like (LOC106713813), X1
TR12065|c0_g1_i1	Papilio xuthus saccharopine dehydrogenase-like oxidoreductase (LOC106122622), X1
TR12086|c0_g1_i1	Amyelois transitella uncharacterized LOC106134694 (LOC106134694), X1
TR12094|c0_g1_i1	Amyelois transitella uncharacterized LOC106133709 (LOC106133709), X3
TR12101|c0_g1_i1	Papilio machaon uncharacterized LOC106711214 (LOC106711214)
TR12102|c0_g1_i1	Papilio polytes protein cramped (LOC106107732), X1
TR12112|c0_g1_i1	endonuclease and reverse transcriptase-like protein [Bombyx mori]
TR12119|c0_g2_i1	Drosophila melanogaster Rpb11 (Rpb11)
TR12134|c0_g2_i1	Drosophila melanogaster distracted (dsd), B
TR1214|c0_g1_i1	P23 protein [Chrysodeixis includens]
TR12148|c0_g1_i1	Papilio xuthus uncharacterized LOC106126972 (LOC106126972)
TR12196|c0_g1_i1	Bombyx mori Bardet-Biedl syndrome 1 protein (LOC101739624)
TR12208|c0_g1_i1	Bombyx mori pleckstrin homology domain-containing family G member 5 (LOC101739761), X1
TR12208|c0_g2_i1	Bombyx mori pleckstrin homology domain-containing family G member 5 (LOC101739761), X1
TR12214|c0_g1_i1	Bombyx mori uncharacterized LOC101747157 (LOC101747157)
TR12219|c0_g1_i1	Drosophila melanogaster GlcAT-S, A (GlcAT-S)
TR12238|c0_g1_i1	Amyelois transitella zinc finger MYM-type protein 1-like (LOC106133496)
TR12238|c0_g2_i1	Amyelois transitella zinc finger MYM-type protein 1-like (LOC106133496)
TR12243|c0_g1_i1	Drosophila melanogaster wurst (wus), A
TR12247|c0_g1_i1	Amyelois transitella TLD domain-containing protein 1 (LOC106135784), X1
TR12254|c0_g1_i1	hypothetical protein OBRU01_19761 [Operophtera brumata]
TR12254|c0_g2_i1	hypothetical protein OBRU01_19761 [Operophtera brumata]
TR1226|c0_g1_i1	Plutella xylostella plasminogen activator inhibitor 1 RNA-binding protein-like (LOC105392489)
TR12281|c0_g1_i1	Amyelois transitella myosin-13-like (LOC106138497), X1
TR12284|c0_g1_i1	Papilio xuthus protein argonaute-3 (LOC106126839), X1
TR1229|c0_g1_i1	Papilio polytes biotin--protein ligase (LOC106110370)
TR12296|c0_g1_i1	Bombyx mori kynurenine/alpha-aminoadipate aminotransferase, mitochondrial (LOC101738563), X1
TR12307|c0_g1_i1	Papilio xuthus vigilin (LOC106128376)
TR12307|c0_g2_i1	Papilio xuthus vigilin (LOC106128376)
TR12313|c0_g1_i1	Drosophila melanogaster cabeza (caz), C
TR1232|c0_g1_i1	Drosophila melanogaster Rad23, B (Rad23)
TR12340|c0_g1_i1	Plutella xylostella hemocytin (LOC105381568)
TR12341|c0_g1_i1	Drosophila melanogaster Rap1 GTPase (Rap1), A
TR12347|c0_g1_i1	Papilio machaon uncharacterized LOC106709759 (LOC106709759)
TR12349|c0_g1_i1	Amyelois transitella uncharacterized LOC106136491 (LOC106136491)
TR12363|c0_g1_i1	Drosophila melanogaster cyclophilin 1 (Cyp1)
TR12363|c0_g2_i1	Drosophila melanogaster cyclophilin-33 (cyp33)
TR12366|c0_g1_i2	Drosophila melanogaster CG4080, A (CG4080)
TR12366|c0_g2_i1	Drosophila melanogaster CG4080, A (CG4080)
TR12369|c0_g1_i1	Drosophila melanogaster nascent polypeptide associated complex protein alpha subunit, C (Nacalpha)
TR12373|c0_g1_i2	Papilio polytes high affinity cAMP-specific and IBMX-insensitive 3',5'-cyclic phosphodiesterase 8A (LOC106102424), X1
TR12375|c0_g1_i1	Papilio xuthus zinc finger Y-chromosomal protein-like (LOC106125841), X1
TR1238|c0_g1_i1	Amyelois transitella transmembrane protein 209 (LOC106139145)
TR12383|c0_g1_i1	Bombyx mori protein crumbs (LOC101745387)
TR12383|c0_g2_i1	Bombyx mori protein crumbs (LOC101745387)
TR12398|c0_g1_i1	Amyelois transitella uncharacterized LOC106132497 (LOC106132497)
TR124|c0_g1_i1	Plutella xylostella vacuolar protein sorting-associated protein 13D-like (LOC105394475)
TR12403|c0_g1_i1	zinc finger protein 37-like [Amyelois transitella]
TR12411|c0_g1_i1	prophenol oxidase activating enzyme 1 [Spodoptera litura]
TR12453|c0_g1_i1	Papilio xuthus DNA helicase MCM9 (LOC106122336)
TR12454|c0_g1_i1	Bombyx mori anaphase promoting complex subunit 11 (LOC692923), X1
TR1246|c0_g1_i1	Putative nuclease HARBI1 [Papilio xuthus]
TR12460|c0_g2_i1	Bombyx mori esterase FE4-like (LOC101737532)
TR12464|c0_g1_i1	Drosophila melanogaster Hsp70/Hsp90 organizing protein homolog (Hop)
TR12470|c0_g1_i1	Bombyx mori flavin-dependent monooxygenase FMO3 (FMO3)
TR12476|c0_g1_i1	Papilio xuthus cell division control protein 45 homolog (LOC106117632)
TR12476|c0_g2_i1	Amyelois transitella cell division control protein 45 homolog (LOC106138534), X1
TR12484|c0_g1_i1	Papilio xuthus transmembrane protein 231 (LOC106118405)
TR12504|c0_g1_i1	UDP-glycosyltransferase 40R2 [Spodoptera littoralis]
TR12520|c0_g1_i1	translation factor (SUA5) [Enterococcus casseliflavus]
TR12553|c0_g1_i1	Papilio machaon cytosolic non-specific dipeptidase (LOC106712293)
TR12557|c0_g1_i1	Amyelois transitella uncharacterized LOC106140354 (LOC106140354)
TR12596|c0_g1_i1	Amyelois transitella tight junction protein ZO-2-like (LOC106131571), X1
TR12613|c0_g1_i1	Papilio polytes neuroblastoma-amplified sequence-like (LOC106111741)
TR12632|c0_g1_i1	Amyelois transitella enhancer of mRNA-decapping protein 4-like (LOC106136876), partial mRNA
TR12635|c0_g1_i1	Drosophila melanogaster megalin, E (mgl)
TR12672|c0_g1_i1	Papilio xuthus myosin-1 (LOC106115277), X1
TR12673|c0_g1_i1	Amyelois transitella mucin-2-like (LOC106138762)
TR12683|c0_g1_i2	Papilio xuthus DNA topoisomerase 2-binding protein 1-B-like (LOC106114594)
TR12685|c0_g1_i1	Drosophila melanogaster nitrogen permease regulator-like 2 (Nprl2)
TR12686|c0_g2_i1	Drosophila melanogaster YKT6 ortholog (Ykt6)
TR12689|c0_g1_i1	DNA repair protein REV1 [Amyelois transitella]
TR12696|c0_g1_i1	Bactrocera cucurbitae fibroin heavy chain (LOC105214414), X1
TR12698|c0_g2_i1	Bombyx mori putative uncharacterized protein DDB_G0282133 (LOC101740758)
TR12725|c0_g1_i1	Amyelois transitella F-box/LRR-repeat protein 15 (LOC106134488)
TR12725|c0_g2_i1	Papilio machaon F-box/LRR-repeat protein 15 (LOC106713188), X1
TR12734|c0_g1_i1	Amyelois transitella selenoprotein S A-like (LOC106129203)
TR12734|c0_g2_i1	Amyelois transitella selenoprotein S A-like (LOC106129203)
TR12738|c0_g1_i1	Drosophila melanogaster sulfated, A (Sulf1)
TR12739|c0_g2_i1	Papilio polytes galactokinase-like (LOC106107492)
TR12740|c0_g1_i1	Amyelois transitella uncharacterized LOC106129089 (LOC106129089), X1
TR12741|c0_g1_i1	Amyelois transitella uncharacterized LOC106143663 (LOC106143663), X1
TR12759|c0_g1_i1	Papilio xuthus mediator of RNA polymerase II transcription subunit 19 (LOC106128250)
TR12759|c0_g2_i1	Papilio xuthus mediator of RNA polymerase II transcription subunit 19 (LOC106128250)
TR12761|c0_g2_i1	Amyelois transitella unconventional myosin-XVIIIa (LOC106129934), X2
TR12767|c0_g1_i1	Bombyx mori DNA excision repair protein ERCC-6-like (LOC105841236)
TR12781|c0_g1_i1	RNA-binding protein 41-like [Papilio machaon]
TR12814|c0_g1_i1	Drosophila melanogaster CG3719 (CG3719)
TR12814|c0_g2_i1	Drosophila melanogaster CG3719 (CG3719)
TR12818|c0_g1_i1	Amyelois transitella cysteine and histidine-rich protein 1 homolog (LOC106136597), X2
TR12818|c0_g2_i1	Amyelois transitella cysteine and histidine-rich protein 1 homolog (LOC106136597), X2
TR12824|c0_g1_i1	Bombyx mori LETM1 domain-containing protein 1 (LOC101737462)
TR12830|c0_g1_i1	Bombyx mori myosin-11-like (LOC101744576)
TR12831|c0_g1_i1	Bombyx mori fatty acid-binding protein-like (LOC101746635)
TR12832|c0_g1_i1	Drosophila melanogaster ribosomal protein L27 (RpL27), A
TR12845|c0_g1_i1	Amyelois transitella tRNA dimethylallyltransferase, mitochondrial-like (LOC106136683)
TR12846|c0_g1_i1	Plutella xylostella mediator of RNA polymerase II transcription subunit 12-like (LOC105380270)
TR12855|c0_g1_i1	Papilio polytes zinc finger protein 2-like (LOC106103900)
TR12855|c0_g1_i2	Papilio polytes zinc finger protein 2-like (LOC106103900)
TR12865|c0_g1_i1	Amyelois transitella adenylate cyclase type 6 (LOC106142307)
TR12871|c0_g1_i1	Amyelois transitella vacuolar protein sorting-associated protein 13D (LOC106139132), partial mRNA
TR12874|c0_g1_i1	Bombyx mori uncharacterized LOC101737667 (LOC101737667)
TR12874|c0_g2_i1	Bombyx mori uncharacterized LOC101737667 (LOC101737667)
TR12876|c0_g1_i1	Drosophila melanogaster ribosomal protein L28, G (RpL28)
TR12881|c0_g1_i1	Drosophila melanogaster Rs1, A (Rs1)
TR12885|c0_g1_i1	Drosophila melanogaster Gcn2, A (Gcn2)
TR12894|c0_g2_i1	Drosophila melanogaster SREBP cleavage activating protein (SCAP)
TR12894|c0_g2_i2	Bombyx mori sterol regulatory element-binding protein cleavage-activating protein (LOC101740160)
TR12909|c0_g1_i1	Papilio xuthus alpha-(1,3)-fucosyltransferase 10-like (LOC106119208)
TR12910|c0_g2_i1	Papilio xuthus ATPase WRNIP1-like (LOC106118210), X1
TR12914|c0_g1_i1	Bombyx mori protein windbeutel (LOC101741441)
TR12920|c0_g1_i1	Bombyx mori chitinase (Chi-h), X3
TR12923|c0_g1_i1	Plutella xylostella aldo-keto reductase AKR2E4-like (LOC105387173), X1
TR12923|c0_g2_i1	Plutella xylostella aldo-keto reductase AKR2E4-like (LOC105387173), X1
TR12924|c0_g2_i1	Bombyx mori dual serine/threonine and tyrosine protein kinase-like (LOC101739629)
TR12927|c0_g1_i1	uncharacterized protein LOC105387423 [Plutella xylostella]
TR12933|c0_g1_i1	Drosophila melanogaster Selenide,water dikinase (SelD), B
TR12935|c0_g1_i1	uncharacterized protein LOC107274221 [Cephus cinctus]
TR12950|c0_g1_i1	Amyelois transitella signal peptide peptidase-like 3 (LOC106137082), partial mRNA
TR12967|c0_g1_i1	Amyelois transitella uncharacterized LOC106136039 (LOC106136039)
TR1297|c0_g1_i1	hypothetical protein HELRODRAFT_168981 [Helobdella robusta]
TR12983|c0_g1_i1	Plutella xylostella uncharacterized LOC105391721 (LOC105391721)
TR13011|c0_g1_i1	Drosophila melanogaster ribonucleoside diphosphate reductase small subunit (RnrS)
TR13024|c0_g1_i1	Bombyx mori organic cation transporter protein-like (LOC101745042)
TR13024|c0_g2_i1	Bombyx mori organic cation transporter protein-like (LOC101745042)
TR13026|c0_g1_i1	Amyelois transitella organic cation transporter 1-like (LOC106137962)
TR13028|c0_g1_i1	Bombyx mori membrane-associated protein Hem (LOC101746119)
TR13032|c0_g2_i1	uncharacterized protein LOC106104367 isoform X2 [Papilio polytes]
TR13033|c0_g1_i1	uncharacterized protein LOC106142604 [Amyelois transitella]
TR13043|c0_g1_i1	Drosophila melanogaster CG3638, J (CG3638)
TR13051|c0_g1_i1	Amyelois transitella U3 small nucleolar RNA-associated protein 14 homolog A (LOC106134352)
TR13061|c0_g1_i1	hypothetical protein KGM_02638 [Danaus plexippus]
TR13090|c0_g1_i1	Bombyx mori remodeling and spacing factor 1-like (LOC101744024)
TR13090|c0_g1_i2	Amyelois transitella remodeling and spacing factor 1 (LOC106132262)
TR13107|c0_g1_i1	Papilio polytes septum formation protein Maf (LOC106101317), X1
TR13114|c0_g1_i1	Papilio machaon centrosomal protein of 97 kDa (LOC106719755), X1
TR13118|c0_g1_i1	Amyelois transitella uncharacterized LOC106141537 (LOC106141537)
TR13122|c0_g1_i1	Papilio xuthus torso-like protein (LOC106120643)
TR13125|c0_g1_i1	Drosophila melanogaster seipin (Seipin)
TR13129|c0_g1_i1	Drosophila melanogaster lethal (1) G0007 (l(1)G0007), A
TR13129|c0_g2_i1	Drosophila melanogaster lethal (1) G0007 (l(1)G0007), A
TR13134|c0_g1_i1	mutant cadherin [Helicoverpa armigera]
TR13134|c0_g2_i1	Plutella xylostella uncharacterized LOC105389720 (LOC105389720)
TR13142|c0_g1_i1	Bombyx mori myosin-IIIb-like (LOC101739468), X1
TR13147|c0_g1_i2	Plutella xylostella uncharacterized LOC105393980 (LOC105393980), X2
TR13151|c0_g1_i1	Drosophila melanogaster mitf, D (Mitf)
TR13153|c0_g1_i1	Papilio polytes protein MIS12 homolog (LOC106105066)
TR13158|c0_g1_i1	Drosophila melanogaster rotated abdomen (rt)
TR13161|c0_g1_i1	Papilio xuthus uncharacterized LOC106125409 (LOC106125409)
TR13161|c0_g2_i1	Papilio xuthus uncharacterized LOC106125409 (LOC106125409)
TR13165|c0_g1_i1	Drosophila melanogaster molecule interacting with CasL, A (Mical)
TR13165|c0_g1_i2	Drosophila melanogaster molecule interacting with CasL, A (Mical)
TR13168|c0_g1_i1	Plutella xylostella uncharacterized LOC105392430 (LOC105392430)
TR13182|c0_g2_i1	Amyelois transitella probable peroxisomal acyl-coenzyme A oxidase 1 (LOC106133466)
TR13188|c0_g1_i1	Drosophila melanogaster sugarbabe (sug), A
TR13191|c0_g1_i1	Papilio machaon uncharacterized LOC106710425 (LOC106710425)
TR13200|c0_g1_i1	Drosophila melanogaster fatty acid bindin protein (fabp), C
TR13200|c0_g2_i1	Drosophila melanogaster fatty acid bindin protein (fabp), C
TR13201|c0_g1_i1	Bombyx mori 39S ribosomal protein L27, mitochondrial (LOC101741251)
TR13206|c0_g1_i1	Bombyx mori acyl-CoA synthetase family member 2, mitochondrial (LOC101742019)
TR13208|c0_g1_i1	Papilio polytes beta-1,4-galactosyltransferase 2-like (LOC106107140), X1
TR13208|c0_g1_i3	Papilio polytes beta-1,4-galactosyltransferase 2-like (LOC106107140), X1
TR13209|c0_g1_i1	Papilio xuthus zinc finger protein 699-like (LOC106124505)
TR13210|c0_g1_i1	Drosophila melanogaster TWIK-related acid-sensitive K[+] channel 6 (Task6), C
TR13212|c0_g1_i2	Drosophila melanogaster CG5604 (CG5604)
TR13218|c0_g1_i1	uncharacterized protein LOC107073527 [Polistes dominula]
TR13219|c0_g1_i1	Amyelois transitella uncharacterized LOC106142325 (LOC106142325)
TR13219|c0_g2_i1	Bombyx mori uncharacterized LOC101743364 (LOC101743364), X1
TR13220|c0_g1_i1	Amyelois transitella RRP12-like protein (LOC106130022)
TR13222|c0_g1_i1	Bombyx mori protein AF-9 (LOC101742846), X2
TR13223|c0_g1_i1	Drosophila melanogaster ciboulot (cib), A
TR13226|c0_g1_i1	Drosophila melanogaster glass bottom boat (gbb), A
TR13228|c1_g2_i1	serine/arginine repetitive matrix protein 2-like [Papilio machaon]
TR13230|c0_g1_i1	Drosophila melanogaster transcription factor TFIIFbeta (TfIIFbeta)
TR13234|c0_g1_i1	Papilio machaon uncharacterized LOC106712228 (LOC106712228)
TR13234|c0_g1_i3	Papilio xuthus uncharacterized LOC106117138 (LOC106117138)
TR13241|c0_g1_i1	Bombyx mori disintegrin and metalloproteinase domain-containing protein 12 (LOC101738149)
TR13243|c0_g1_i1	Papilio machaon serum response factor-binding protein 1 (LOC106710326), X1
TR13246|c0_g1_i1	uncharacterized protein LOC106123200 [Papilio xuthus]
TR13246|c0_g2_i1	Papilio xuthus uncharacterized LOC106114549 (LOC106114549)
TR13253|c0_g1_i1	Drosophila melanogaster Rab7, A (Rab7)
TR13255|c0_g1_i1	uncharacterized protein LOC105842936 [Bombyx mori]
TR13256|c0_g1_i1	Bombyx mori zinc finger protein 260-like (LOC101744554)
TR13265|c0_g1_i1	Drosophila melanogaster outer segment 4, A (Oseg4)
TR13266|c0_g1_i1	Uncharacterized protein OBRU01_10513 [Operophtera brumata]
TR13266|c0_g1_i2	Uncharacterized protein OBRU01_10513 [Operophtera brumata]
TR13267|c0_g1_i1	Amyelois transitella 7,8-dihydro-8-oxoguanine triphosphatase-like (LOC106136356)
TR13273|c0_g1_i1	Drosophila melanogaster CG4239, B (CG4239)
TR13273|c0_g2_i1	Drosophila melanogaster CG4239, B (CG4239)
TR13276|c0_g1_i1	Uncharacterized protein OBRU01_02105 [Operophtera brumata]
TR13277|c0_g1_i1	Plutella xylostella uncharacterized LOC105397991 (LOC105397991)
TR13280|c0_g1_i1	Amyelois transitella protein KRI1 homolog (LOC106136417)
TR13281|c0_g1_i1	Bombyx mori serendipity locus protein alpha-like (LOC101741830), X1
TR13281|c0_g2_i1	Bombyx mori serendipity locus protein alpha-like (LOC101741830), X1
TR13286|c0_g1_i1	Papilio polytes uncharacterized LOC106111613 (LOC106111613)
TR13287|c0_g1_i1	Drosophila melanogaster ribosomal protein L13A, B (RpL13A)
TR13288|c0_g1_i1	Drosophila melanogaster transport and golgi organization 10, B (Tango10)
TR13289|c0_g2_i1	Amyelois transitella uncharacterized LOC106134630 (LOC106134630)
TR13289|c0_g2_i2	Amyelois transitella uncharacterized LOC106134630 (LOC106134630)
TR13290|c0_g1_i1	zinc finger BED domain-containing protein 4-like, partial [Diuraphis noxia]
TR13292|c0_g1_i1	Bombyx mori disks large homolog 5 (LOC101745221), X1
TR13292|c0_g1_i2	Bombyx mori disks large homolog 5 (LOC101745221), X1
TR13294|c0_g1_i1	Drosophila melanogaster CG7332, A (CG7332)
TR13309|c0_g1_i1	Amyelois transitella ecdysone-induced protein 74EF isoform A (LOC106132928), X1
TR13320|c0_g1_i1	Drosophila melanogaster midlife crisis (mdlc)
TR13330|c0_g1_i1	Bombyx mori uncharacterized LOC101737193 (LOC101737193)
TR13332|c0_g1_i1	Bombyx mori uncharacterized LOC101737675 (LOC101737675)
TR13334|c0_g1_i1	Drosophila melanogaster lethal (2) 37Cc (l(2)37Cc), B
TR13337|c0_g1_i1	Bombyx mori cytochrome b5-related protein-like (LOC101740224)
TR1336|c0_g1_i1	hypothetical protein [Piscirickettsia salmonis]
TR13368|c0_g1_i1	Amyelois transitella uncharacterized LOC106133714 (LOC106133714)
TR13506|c0_g1_i1	Drosophila melanogaster morula (mr)
TR13514|c0_g1_i1	Vollenhovia emeryi zinc finger BED domain-containing protein 4-like (LOC105570444)
TR13515|c0_g1_i1	Amyelois transitella endoplasmic reticulum-Golgi intermediate compartment protein 2-like (LOC106141847), X1
TR13531|c0_g1_i1	Bombyx mori exosome complex component RRP43-like (LOC101738613)
TR13534|c0_g1_i1	Amyelois transitella uncharacterized LOC106134414 (LOC106134414)
TR13543|c0_g1_i1	Bombyx mori WD repeat-containing protein 81 (LOC101740900), X1
TR13556|c0_g1_i1	Bombyx mori mucin-5AC-like (LOC101738097)
TR13558|c0_g1_i1	Drosophila melanogaster CG11110 (CG11110)
TR13591|c0_g1_i1	Drosophila melanogaster bruchpilot (brp), E
TR13593|c0_g1_i1	uncharacterized protein LOC106709669 [Papilio machaon]
TR13603|c0_g1_i1	Plutella xylostella uncharacterized LOC105387608 (LOC105387608)
TR13630|c0_g1_i1	Amyelois transitella cell division control protein 45 homolog (LOC106138534), X1
TR1364|c0_g1_i1	Bombyx mori laminin subunit alpha (LOC101742998)
TR13661|c0_g1_i1	Drosophila melanogaster pecanex (pcx), F
TR13673|c0_g1_i1	Papilio machaon insecticyanin-A-like (LOC106708774)
TR13675|c0_g1_i1	Bombyx mori uncharacterized LOC101739504 (LOC101739504)
TR13680|c0_g1_i1	Bombyx mori protein Cep89 homolog (LOC101742766), X1
TR13730|c0_g1_i1	Papilio polytes protein tramtrack, beta isoform-like (LOC106102657), X3
TR13764|c0_g1_i1	Amyelois transitella APOPT family protein CG14806, mitochondrial (LOC106142282)
TR13775|c0_g1_i1	Bombyx mori UPF0653 protein C607.02c (LOC101746288)
TR13775|c0_g2_i1	Bombyx mori UPF0653 protein C607.02c (LOC101746288)
TR13792|c0_g1_i1	Plutella xylostella uncharacterized LOC105389737 (LOC105389737)
TR13797|c0_g1_i3	Plutella xylostella zinc finger CCCH domain-containing protein 11A-like (LOC105380013), X1
TR13820|c0_g1_i1	Bombyx mori zinc finger protein 26-like (LOC105841698)
TR13833|c0_g1_i1	Drosophila melanogaster CG14407 (CG14407)
TR13842|c0_g1_i1	Amyelois transitella uncharacterized LOC106138509 (LOC106138509)
TR13854|c0_g1_i1	Papilio polytes 3-ketoacyl-CoA thiolase, mitochondrial-like (LOC106102197)
TR13855|c0_g1_i1	Papilio polytes protein Aatf (LOC106102473)
TR13871|c0_g1_i1	hypothetical protein RR46_10186 [Papilio xuthus]
TR13882|c0_g1_i1	Drosophila melanogaster activated Cdc42 kinase-like, D (Ack-like)
TR13899|c0_g1_i1	Drosophila melanogaster S1P (S1P)
TR13901|c0_g1_i1	Drosophila melanogaster longitudinals lacking (lola), B
TR13905|c0_g1_i1	Amyelois transitella serine/threonine-protein kinase ATR (LOC106142545)
TR13908|c0_g1_i1	Plutella xylostella brain protein I3-like (LOC105380842)
TR13918|c0_g1_i1	Papilio xuthus protein furry (LOC106113741), X1
TR13924|c0_g1_i1	Amyelois transitella scavenger receptor class B member 1-like (LOC106130044)
TR13933|c0_g1_i1	Bombyx mori heat shock protein Hsp-12.2-like (LOC101741436)
TR13943|c0_g1_i1	Amyelois transitella pachytene checkpoint protein 2 homolog (LOC106139156)
TR13946|c0_g1_i1	Papilio polytes uncharacterized LOC106102324 (LOC106102324), X1
TR13950|c0_g1_i1	hypothetical protein KGM_03233 [Danaus plexippus]
TR13954|c0_g1_i1	Bombyx mori nuclear migration protein nudC (LOC692957), X1
TR13964|c0_g1_i1	Papilio machaon uncharacterized LOC106715926 (LOC106715926), X1
TR13971|c0_g1_i1	Drosophila melanogaster Dual-specificity tyrosine phosphorylation-regulated kinase 3 (Dyrk3), E
TR13983|c0_g1_i1	ATP-binding cassette sub-family A ABCA2 [Helicoverpa punctigera]
TR13984|c0_g1_i3	Bombyx mori cell cycle checkpoint protein RAD17 (LOC101746448), X1
TR13985|c0_g2_i1	Bombyx mori multiple inositol polyphosphate phosphatase 1-like (LOC101737657), X1
TR13985|c0_g2_i2	Bombyx mori multiple inositol polyphosphate phosphatase 1-like (LOC101737657), X1
TR13989|c0_g1_i1	Papilio xuthus RAB6-interacting golgin (LOC106121364)
TR13989|c0_g1_i3	Amyelois transitella RAB6-interacting golgin (LOC106136688)
TR13998|c0_g1_i1	Amyelois transitella serine-rich adhesin for platelets-like (LOC106130024), X1
TR14014|c0_g1_i1	Papilio polytes huntingtin-interacting protein K (LOC106103544)
TR14018|c0_g2_i1	Drosophila melanogaster CG7888, C (CG7888)
TR14019|c0_g1_i1	Bombyx mori uncharacterized LOC101742265 (LOC101742265), X1
TR14019|c0_g2_i1	Bombyx mori uncharacterized LOC101742265 (LOC101742265), X1
TR14023|c0_g1_i1	Papilio machaon uncharacterized LOC106714123 (LOC106714123)
TR14029|c0_g1_i1	PR domain zinc finger protein 10-like [Plutella xylostella]
TR14030|c0_g1_i1	Papilio machaon uncharacterized LOC106719016 (LOC106719016)
TR14034|c0_g1_i1	Amyelois transitella PIN2/TERF1-interacting telomerase inhibitor 1-like (LOC106131572)
TR14034|c0_g1_i2	Amyelois transitella PIN2/TERF1-interacting telomerase inhibitor 1-like (LOC106131572)
TR14052|c0_g1_i1	Papilio xuthus condensin-2 complex subunit D3-like (LOC106123493)
TR14055|c0_g1_i1	Bombyx mori F-box only protein 28 (LOC101738788)
TR1406|c0_g1_i1	Papilio xuthus heat shock 70 kDa protein 14 (LOC106127001)
TR14066|c0_g1_i1	Drosophila melanogaster regena, B (Rga)
TR14073|c0_g1_i1	Amyelois transitella 1-acyl-sn-glycerol-3-phosphate acyltransferase alpha-like (LOC106138699), X1
TR14075|c0_g1_i1	Drosophila melanogaster glycerophosphate oxidase-1, B (Gpo-1)
TR14076|c0_g1_i1	Drosophila melanogaster origin recognition complex subunit 1 (Orc1)
TR14083|c0_g1_i1	Bombyx mori probable G-protein coupled receptor 158 (LOC101739931), X1
TR14095|c0_g1_i1	Papilio polytes probable complex I intermediate-associated protein 30, mitochondrial (LOC106103876)
TR14112|c0_g1_i1	Gag-pol polyprotein [Operophtera brumata]
TR14114|c0_g1_i1	Amyelois transitella uncharacterized LOC106130482 (LOC106130482)
TR14118|c0_g1_i1	uncharacterized protein LOC107883723 [Acyrthosiphon pisum]
TR14128|c0_g1_i1	Amyelois transitella integrator complex subunit 7 (LOC106137540)
TR14138|c0_g1_i1	Bombyx mori uncharacterized LOC105842246 (LOC105842246)
TR14144|c0_g1_i1	Amyelois transitella maternal protein exuperantia (LOC106135290), X1
TR14147|c0_g1_i1	Amyelois transitella ataxin-7-like protein 1 (LOC106130041)
TR14163|c0_g1_i1	Amyelois transitella piggyBac transposable element-derived protein 4-like (LOC106134513)
TR14166|c0_g1_i1	Papilio xuthus zinc finger MYM-type protein 3 (LOC106116727), X1
TR14176|c0_g1_i1	Drosophila melanogaster Cdc37 (Cdc37)
TR14181|c0_g1_i1	Amyelois transitella PX domain-containing protein kinase-like protein (LOC106132591)
TR14191|c0_g1_i1	Drosophila melanogaster CG2663, A (CG2663)
TR14219|c0_g1_i1	Amyelois transitella ataxin-7-like protein 1 (LOC106130041)
TR14225|c0_g1_i1	Drosophila melanogaster CG6084, B (CG6084)
TR14229|c0_g1_i1	Drosophila melanogaster Zn finger homeodomain 2 (zfh2), A
TR14255|c0_g1_i1	Bombyx mori hemocytin (LOC692743)
TR14258|c0_g1_i1	Drosophila melanogaster osiris 7 (Osi7)
TR14261|c0_g1_i1	Papilio xuthus protein raptor homolog (LOC106119010)
TR14263|c0_g1_i1	Amyelois transitella dystrophin, isoforms A/C/F/G/H-like (LOC106135297)
TR14265|c0_g1_i1	Papilio xuthus uncharacterized LOC106116522 (LOC106116522)
TR14266|c0_g1_i1	Papilio machaon uncharacterized LOC106711803 (LOC106711803)
TR14275|c0_g1_i1	Amyelois transitella probable E3 ubiquitin-protein ligase HERC2 (LOC106129369)
TR14284|c0_g1_i1	Bombyx mori activating signal cointegrator 1 complex subunit 3 (LOC101737266), X1
TR14285|c0_g1_i1	Amyelois transitella hypoxia up-regulated protein 1 (LOC106130317)
TR14291|c0_g1_i1	Amyelois transitella zinc finger protein 236-like (LOC106136814)
TR14309|c0_g1_i1	Spz1A [Manduca sexta]
TR14318|c0_g1_i1	Drosophila melanogaster CG4364 (CG4364)
TR14328|c0_g1_i1	uncharacterized protein LOC106141768 [Amyelois transitella]
TR14349|c0_g1_i1	Drosophila melanogaster Pak3, C (Pak3)
TR1435|c0_g1_i1	Bombyx mori selenium-binding protein 1 (LOC101735354), X1
TR14352|c0_g1_i1	Papilio xuthus translation initiation factor IF-2 (LOC106116805), X1
TR14353|c0_g1_i1	Drosophila melanogaster protein phosphatase 1 at 87B (Pp1-87B)
TR14354|c0_g1_i1	Amyelois transitella UDP-glucuronosyltransferase 2C1-like (LOC106134459)
TR14384|c0_g1_i1	Papilio xuthus nesprin-1 (LOC106123834), X1
TR14436|c0_g1_i1	Plutella xylostella putative tRNA pseudouridine synthase Pus10 (LOC105392484)
TR14437|c0_g1_i1	Bombyx mori ubiquitin-like modifier-activating enzyme ATG7 (LOC101745625)
TR14440|c0_g1_i1	Drosophila melanogaster rutabaga (rut), A
TR14442|c0_g1_i1	Papilio machaon serine/threonine-protein kinase ATR-like (LOC106710139)
TR14446|c0_g1_i1	Drosophila melanogaster HMG coenzyme A reductase (Hmgcr)
TR14449|c0_g1_i1	Amyelois transitella uncharacterized protein K02A2.6-like (LOC106134713)
TR14459|c0_g1_i1	putative tick transposon, partial [Operophtera brumata]
TR14481|c0_g1_i1	putative Zinc finger protein 543 [Danaus plexippus]
TR14484|c0_g1_i1	Bombyx mori gastrula zinc finger protein XlCGF17.1-like (LOC101742422)
TR14493|c0_g1_i1	Plutella xylostella uncharacterized LOC105394408 (LOC105394408)
TR14503|c0_g1_i1	Drosophila melanogaster groucho (gro), E
TR14518|c0_g1_i1	Papilio machaon caseinolytic peptidase B protein homolog (LOC106709556)
TR14524|c0_g1_i2	Drosophila melanogaster CG11334, A (CG11334)
TR14528|c0_g1_i1	Amyelois transitella uncharacterized LOC106139412 (LOC106139412)
TR14531|c0_g1_i1	Plutella xylostella uncharacterized LOC105387608 (LOC105387608)
TR14532|c0_g1_i1	PR domain zinc finger protein 5-like isoform X3 [Bombyx mori]
TR14532|c0_g2_i1	PR domain zinc finger protein 5-like isoform X3 [Bombyx mori]
TR14541|c0_g2_i1	Amyelois transitella uncharacterized LOC106135886 (LOC106135886)
TR14541|c0_g3_i1	Amyelois transitella uncharacterized LOC106135886 (LOC106135886)
TR14545|c0_g1_i1	hypothetical protein [Escherichia coli]
TR14554|c0_g1_i1	Drosophila melanogaster shuttle craft (stc), B
TR14554|c0_g1_i2	Drosophila melanogaster shuttle craft (stc), B
TR14556|c0_g1_i1	Amyelois transitella protein PRRC2C (LOC106129320)
TR14556|c0_g2_i1	Amyelois transitella protein PRRC2C (LOC106129320)
TR14559|c0_g1_i1	Bombyx mori zinc finger protein 490-like (LOC101736271)
TR14564|c0_g1_i1	hypothetical protein [Escherichia coli]
TR14565|c0_g1_i1	Amyelois transitella charged multivesicular body protein 7 (LOC106138605)
TR14568|c0_g1_i1	Amyelois transitella 28S ribosomal protein S29, mitochondrial (LOC106136070)
TR14568|c0_g2_i1	Bombyx mori 28S ribosomal protein S29, mitochondrial (LOC101740588)
TR14571|c0_g1_i1	Papilio machaon glycosyltransferase-like protein LARGE1 (LOC106720799)
TR14575|c0_g1_i1	Drosophila melanogaster ade5, A (ade5)
TR14578|c0_g1_i1	Papilio xuthus DNA N6-methyl adenine demethylase (LOC106125335), X1
TR1458|c0_g1_i1	hypothetical protein RR48_09029 [Papilio machaon]
TR14584|c0_g1_i1	Amyelois transitella gephyrin (LOC106134144), X1
TR14585|c0_g1_i1	Papilio xuthus apoptosis-inducing factor 3-like (LOC106117582)
TR14591|c0_g1_i1	Drosophila melanogaster BTB (POZ) domain containing 9 ortholog (BTBD9), A
TR14598|c0_g1_i1	Bombyx mori uncharacterized LOC101738072 (LOC101738072), X1
TR14602|c0_g1_i1	Drosophila melanogaster CG13001 (CG13001)
TR14602|c0_g1_i2	Drosophila melanogaster CG13001 (CG13001)
TR14605|c0_g1_i1	Bombyx mori dehydrogenase/reductase SDR family member 2, mitochondrial-like (LOC101738856)
TR14639|c0_g1_i1	Papilio machaon DNA ligase 4 (LOC106709251)
TR14641|c0_g1_i1	Amyelois transitella DNA-binding protein Ets97D (LOC106136547), X1
TR14650|c0_g1_i1	Papilio machaon poly(A) RNA polymerase, mitochondrial-like (LOC106708386)
TR14650|c0_g2_i1	Papilio machaon poly(A) RNA polymerase, mitochondrial-like (LOC106708386)
TR14659|c0_g2_i1	Solenopsis invicta histone-lysine N-methyltransferase SETMAR-like (LOC105199735)
TR14674|c0_g1_i1	Drosophila melanogaster ribosomal protein L22 (RpL22)
TR14678|c0_g1_i1	Drosophila melanogaster CG4613, B (CG4613)
TR14710|c0_g1_i1	Papilio machaon uncharacterized LOC106716936 (LOC106716936)
TR14715|c0_g1_i1	Uncharacterized protein OBRU01_09475 [Operophtera brumata]
TR1473|c0_g1_i1	Papilio machaon secernin-2 (LOC106717168)
TR14770|c0_g1_i1	Papilio polytes serine protease gd-like (LOC106106057), partial mRNA
TR14795|c0_g1_i1	Drosophila melanogaster CG12121 (CG12121)
TR14798|c0_g2_i1	Papilio xuthus lysozyme-like (LOC106118594)
TR14801|c0_g1_i1	Drosophila melanogaster patched (ptc)
TR14813|c0_g1_i1	Drosophila melanogaster malic enzyme b, A (Men-b)
TR14814|c0_g1_i1	Papilio polytes Down syndrome cell adhesion molecule-like protein Dscam2 (LOC106101954)
TR14814|c0_g2_i1	Drosophila melanogaster down syndrome cell adhesion molecule 1, A (Dscam1)
TR14824|c0_g1_i1	Drosophila melanogaster B52, M (B52)
TR14834|c0_g1_i1	Drosophila melanogaster ribosomal protein S8, C (RpS8)
TR14841|c0_g1_i1	Drosophila melanogaster ribosomal protein L4 (RpL4)
TR14843|c0_g1_i1	Drosophila melanogaster notch, A (N)
TR14845|c0_g1_i1	reverse transcriptase, partial [Abraxas sylvata]
TR14846|c0_g1_i1	Bombyx mori zinc finger protein 287-like (LOC101736035), X1
TR14855|c0_g1_i1	Drosophila melanogaster Poly-(ADP-ribose) polymerase (Parp)
TR14856|c0_g1_i1	Plutella xylostella hemocytin (LOC105381568)
TR14876|c0_g1_i1	Bombyx mori Notch homolog (Notch), X1
TR14880|c0_g1_i1	Amyelois transitella uncharacterized LOC106135696 (LOC106135696)
TR14884|c0_g1_i1	Drosophila melanogaster Tousled-like kinase (Tlk), E
TR14903|c0_g1_i1	Drosophila melanogaster CG5010, A (CG5010)
TR14907|c0_g1_i1	Papilio polytes glyoxylate reductase/hydroxypyruvate reductase-like (LOC106110936)
TR14941|c0_g1_i1	Drosophila melanogaster plexin A, C (PlexA)
TR14955|c0_g1_i1	Bombyx mori chondroitin sulfate synthase 2 (LOC101741187)
TR1496|c0_g1_i1	Papilio polytes arginine--tRNA ligase, cytoplasmic (LOC106110844)
TR15048|c0_g1_i1	Bombyx mori phenoloxidase subunit 1 (PPO1)
TR15054|c0_g1_i1	hemicentin-1-like [Bombyx mori]
TR15078|c0_g1_i1	Amyelois transitella fatty acyl-CoA reductase 1-like (LOC106130991), X1
TR15087|c0_g1_i1	Drosophila melanogaster mitochondrial phosphate carrier protein, B (Mpcp)
TR15096|c0_g1_i1	Bombyx mori multidrug resistance protein homolog 49-like (LOC101735703)
TR15122|c0_g1_i1	Bombyx mori spermatogenesis associated 6-like protein (LOC101735668), X1
TR15137|c0_g1_i1	Drosophila melanogaster frizzled 2 (fz2), B
TR15142|c0_g1_i1	Drosophila melanogaster ribosomal protein L34a, B (RpL34a)
TR1520|c0_g1_i1	Amyelois transitella uncharacterized LOC106141768 (LOC106141768)
TR15207|c0_g1_i1	Papilio polytes uncharacterized LOC106104649 (LOC106104649)
TR15222|c0_g2_i1	Amyelois transitella espin (LOC106143373)
TR15302|c0_g1_i1	very high density lipoprotein [Helicoverpa zea]
TR15332|c0_g1_i1	Vollenhovia emeryi uncharacterized LOC105556820 (LOC105556820)
TR15341|c0_g1_i1	Drosophila melanogaster CG1317, B (CG1317)
TR15392|c0_g1_i1	Bombyx mori laminin subunit alpha (LOC101742998)
TR15394|c0_g1_i1	Plutella xylostella CCR4-NOT transcription complex subunit 1 (LOC105392705)
TR15395|c0_g1_i1	Amyelois transitella uncharacterized LOC106143270 (LOC106143270)
TR15435|c0_g1_i1	Papilio machaon uncharacterized LOC106708858 (LOC106708858)
TR15439|c0_g1_i1	Papilio xuthus protein eva-1 homolog C-like (LOC106119200), X1
TR1544|c0_g1_i1	Drosophila melanogaster pixie (pix), B
TR15441|c1_g1_i1	Drosophila melanogaster mapmodulin, A (Mapmodulin)
TR15441|c1_g1_i2	Drosophila melanogaster mapmodulin, A (Mapmodulin)
TR15444|c1_g1_i1	Drosophila melanogaster vacuolar protein sorting 60, A (Vps60)
TR15445|c0_g1_i1	Amyelois transitella golgin subfamily A member 5 (LOC106131711)
TR15445|c0_g1_i2	Amyelois transitella golgin subfamily A member 5 (LOC106131711)
TR15446|c2_g2_i2	Papilio polytes collagen alpha-1(XV) chain (LOC106104680), X1
TR15446|c2_g2_i7	Bombyx mori collagen alpha-1(XVIII) chain-like (LOC101738279)
TR15447|c0_g1_i1	Papilio polytes multidrug resistance-associated protein 1 (LOC106106406)
TR15448|c0_g1_i1	Drosophila melanogaster short spindle 3 (ssp3), A
TR15449|c0_g1_i1	Drosophila melanogaster glutathione S transferase O3 (GstO3)
TR15450|c0_g1_i1	Papilio polytes probable 3-hydroxyisobutyrate dehydrogenase, mitochondrial (LOC106107381)
TR15452|c0_g1_i2	Drosophila melanogaster CR45175 (CR45175), ncRNA
TR15452|c0_g1_i4	Drosophila melanogaster CR45175 (CR45175), ncRNA
TR15453|c0_g1_i1	Papilio xuthus uncharacterized LOC106121597 (LOC106121597), X1
TR15453|c0_g1_i2	Papilio xuthus uncharacterized LOC106121597 (LOC106121597), X1
TR15454|c0_g1_i1	Plutella xylostella chromatin complexes subunit BAP18-like (LOC105385278), X3
TR15454|c0_g1_i2	Plutella xylostella chromatin complexes subunit BAP18-like (LOC105385278), X3
TR15454|c0_g1_i3	Plutella xylostella chromatin complexes subunit BAP18-like (LOC105385278), X3
TR15456|c0_g1_i1	Drosophila melanogaster eukaryotic initiation factor 3 p66 subunit (eIF-3p66)
TR15457|c0_g1_i1	Amyelois transitella uncharacterized LOC106138457 (LOC106138457)
TR15458|c0_g2_i1	Bombyx mori nucleoporin NUP53 (LOC101742780)
TR15463|c0_g1_i1	Drosophila melanogaster CG4065, A (CG4065)
TR15464|c0_g1_i1	Drosophila melanogaster ATP synthase, gamma subunit (ATPsyngamma), C
TR15464|c0_g1_i2	Drosophila melanogaster ATP synthase, gamma subunit (ATPsyngamma), C
TR15465|c0_g1_i1	Bombyx mori myoneurin-like (LOC101741907)
TR15466|c0_g1_i1	Drosophila melanogaster Sur-8, A (Sur-8)
TR15467|c0_g1_i1	Drosophila melanogaster CG30291 (CG30291)
TR15468|c0_g1_i1	Drosophila melanogaster CG3402 (CG3402)
TR15469|c0_g1_i1	Zinc finger DNA binding protein [Operophtera brumata]
TR15469|c1_g2_i1	putative tick transposon, partial [Operophtera brumata]
TR15470|c0_g1_i1	Drosophila melanogaster jaguar (jar), B
TR15470|c0_g1_i2	Amyelois transitella myosin heavy chain 95F (LOC106130354)
TR15471|c0_g1_i1	Amyelois transitella sialomucin core protein 24 (LOC106138332)
TR15475|c0_g1_i1	uncharacterized protein LOC106714956 isoform X2 [Papilio machaon]
TR15480|c0_g1_i1	Papilio machaon prolyl 3-hydroxylase sudestada1 (LOC106715111)
TR15481|c0_g1_i1	Drosophila melanogaster Actin-related protein 2/3 complex, subunit 2 (Arpc2), A
TR15482|c0_g1_i1	Plutella xylostella mitochondrial inner membrane protease subunit 1 (LOC105390005)
TR15483|c0_g1_i1	Drosophila melanogaster hakai, E (Hakai)
TR15485|c0_g2_i1	Drosophila melanogaster Fmr1, B (Fmr1)
TR15485|c0_g2_i3	Drosophila melanogaster Fmr1, E (Fmr1)
TR15488|c0_g2_i1	Papilio xuthus oxidative stress-induced growth inhibitor 1-like (LOC106116452), X1
TR15488|c0_g2_i2	Papilio xuthus oxidative stress-induced growth inhibitor 1-like (LOC106116452), X1
TR15490|c0_g1_i1	Drosophila melanogaster neurexin IV, B (Nrx-IV)
TR15492|c0_g2_i1	Bombyx mori vacuolar ATP synthase subunit H (LOC733031)
TR15492|c0_g2_i2	Drosophila melanogaster vacuolar H[+]-ATPase SFD subunit, A (VhaSFD)
TR15493|c0_g1_i2	Amyelois transitella PAX-interacting protein 1 (LOC106129999)
TR15494|c0_g1_i1	Drosophila melanogaster GDP dissociation inhibitor (Gdi), A
TR15496|c0_g1_i1	Drosophila melanogaster major facilitator superfamily transporter 16, C (MFS16)
TR15496|c0_g1_i2	Plutella xylostella sugar phosphate exchanger 2-like (LOC105395091)
TR15496|c0_g1_i3	Drosophila melanogaster major facilitator superfamily transporter 16, C (MFS16)
TR15497|c0_g1_i1	Amyelois transitella probable peroxisomal membrane protein PEX13 (LOC106135950)
TR15498|c0_g1_i1	Amyelois transitella pinin (LOC106138877)
TR15498|c0_g1_i2	Amyelois transitella pinin (LOC106138877)
TR15499|c0_g1_i1	Amyelois transitella uncharacterized LOC106130718 (LOC106130718)
TR15499|c1_g1_i1	Drosophila melanogaster osiris 9 (Osi9)
TR15499|c1_g1_i2	Drosophila melanogaster osiris 9 (Osi9)
TR15500|c0_g1_i4	Drosophila melanogaster protein C kinase 98E, A (Pkc98E)
TR15501|c0_g1_i2	Drosophila melanogaster TRC8 ortholog (Trc8), B
TR15501|c0_g1_i3	Drosophila melanogaster TRC8 ortholog (Trc8), B
TR15504|c0_g1_i1	Drosophila melanogaster Mob2, B (Mob2)
TR15506|c2_g1_i4	Drosophila melanogaster CG34195 (CG34195)
TR15507|c0_g1_i1	Drosophila melanogaster haywire (hay), A
TR15509|c0_g1_i1	Plutella xylostella dihydrofolate reductase-like (LOC105381301), X3
TR15510|c0_g1_i1	Papilio machaon serine/arginine repetitive matrix protein 1 (LOC106708076)
TR15511|c0_g1_i1	Drosophila melanogaster CG34325, C (CG34325)
TR15515|c0_g1_i1	Drosophila melanogaster 26-29kD-proteinase (26-29-p)
TR15515|c0_g1_i2	Drosophila melanogaster 26-29kD-proteinase (26-29-p)
TR15516|c0_g1_i1	Bombyx mori 4-coumarate--CoA ligase 1-like (LOC101742183)
TR15516|c0_g1_i2	Bombyx mori 4-coumarate--CoA ligase 1-like (LOC101742183)
TR15516|c0_g1_i3	Bombyx mori 4-coumarate--CoA ligase 1-like (LOC101742183)
TR15517|c0_g1_i1	Amyelois transitella uncharacterized LOC106142737 (LOC106142737)
TR15517|c0_g2_i1	Bombyx mori uncharacterized LOC101737053 (LOC101737053)
TR15520|c0_g1_i1	Drosophila melanogaster regulatory particle non-ATPase 1 (Rpn1)
TR15521|c1_g2_i1	Plutella xylostella uncharacterized LOC105398060 (LOC105398060)
TR15522|c0_g1_i1	Plutella xylostella serine/threonine-protein phosphatase 6 regulatory subunit 1 (LOC105382855)
TR15523|c0_g2_i1	Amyelois transitella probable peroxisomal acyl-coenzyme A oxidase 1 (LOC106133466)
TR15524|c0_g2_i1	Drosophila melanogaster MICAL-like (MICAL-like)
TR15524|c0_g2_i2	Amyelois transitella uncharacterized protein C17orf85-like (LOC106139116), X2
TR15526|c0_g1_i1	Drosophila melanogaster noisette (noi)
TR15527|c0_g1_i1	Bombyx mori TP53-regulating kinase (LOC101746343)
TR15527|c0_g1_i2	Bombyx mori TP53-regulating kinase (LOC101746343)
TR15528|c0_g1_i2	Drosophila melanogaster CG3909 (CG3909)
TR15529|c0_g1_i1	Papilio polytes forkhead box protein J3-like (LOC106107683)
TR15531|c0_g1_i1	Amyelois transitella mediator of RNA polymerase II transcription subunit 1 (LOC106132116)
TR15532|c0_g1_i1	Drosophila melanogaster Cwc25 (Cwc25)
TR15537|c0_g1_i1	Plutella xylostella uncharacterized LOC105392611 (LOC105392611)
TR15569|c0_g1_i1	Drosophila melanogaster uninitiated (und), A
TR15570|c0_g1_i1	Drosophila melanogaster notch, A (N)
TR1559|c0_g1_i1	Amyelois transitella cysteine--tRNA ligase, cytoplasmic (LOC106131371), X1
TR15624|c0_g1_i1	uncharacterized protein LOC106142964 [Amyelois transitella]
TR15625|c0_g1_i1	Papilio machaon mediator of RNA polymerase II transcription subunit 15 (LOC106712810)
TR15641|c0_g1_i1	tigger transposable element-derived protein 4-like [Bombyx mori]
TR15646|c0_g1_i1	Bombyx mori serine hydrolase-like protein (LOC101736927), X1
TR15656|c0_g1_i1	Bombyx mori teneurin-a (LOC101746432), X1
TR15700|c0_g1_i1	Bombyx mori uncharacterized LOC105842132 (LOC105842132)
TR15710|c0_g1_i1	Papilio machaon uncharacterized LOC106711407 (LOC106711407)
TR15712|c0_g1_i1	Bombyx mori glutathione S-transferase omega 1 (GSTo1)
TR15727|c0_g1_i1	Amyelois transitella protein unc-80 homolog (LOC106137630)
TR15736|c0_g1_i1	uncharacterized protein LOC106129228 [Amyelois transitella]
TR15741|c0_g2_i2	Drosophila melanogaster CG15118, D (CG15118)
TR15777|c0_g2_i1	Drosophila melanogaster Mekk1, B (Mekk1)
TR15799|c0_g1_i1	Drosophila melanogaster Methionyl-tRNA synthetase (MetRS)
TR15799|c0_g1_i2	Drosophila melanogaster Methionyl-tRNA synthetase (MetRS)
TR15799|c0_g1_i3	Drosophila melanogaster Methionyl-tRNA synthetase (MetRS)
TR15800|c1_g1_i1	Bombyx mori fibrillin-1-like (LOC101738553)
TR15800|c1_g2_i1	Amyelois transitella fibrillin-1-like (LOC106136126)
TR15801|c0_g1_i1	Drosophila melanogaster twister (tst), A
TR15801|c0_g1_i2	Drosophila melanogaster twister (tst), A
TR15802|c1_g1_i1	Drosophila melanogaster CG3409, A (CG3409)
TR15802|c1_g1_i2	Drosophila melanogaster CG3409, A (CG3409)
TR15802|c1_g1_i4	Drosophila melanogaster CG3409, A (CG3409)
TR15803|c0_g2_i2	Papilio xuthus zinc finger protein 260-like (LOC106117374), X1
TR15803|c0_g2_i3	Papilio xuthus zinc finger protein 260-like (LOC106117374), X1
TR15803|c0_g2_i4	Amyelois transitella zinc finger protein 555-like (LOC106136786), X1
TR15804|c1_g1_i1	Bombyx mori protein big brother-like (LOC101740476)
TR15804|c2_g1_i1	uncharacterized protein LOC105847019 [Hydra vulgaris]
TR15805|c0_g2_i1	Drosophila melanogaster retinal degeneration C (rdgC), B
TR15805|c0_g2_i3	Drosophila melanogaster retinal degeneration C (rdgC), B
TR15805|c0_g2_i4	Amyelois transitella serine/threonine-protein phosphatase rdgC (LOC106131335)
TR15805|c0_g2_i6	Drosophila melanogaster retinal degeneration C (rdgC), B
TR15805|c0_g2_i7	Papilio polytes serine/threonine-protein phosphatase rdgC (LOC106100357)
TR15806|c0_g2_i1	Bombyx mori centromere/kinetochore protein zw10 homolog (LOC101738562), X1
TR15807|c0_g1_i1	Papilio xuthus sec1 family domain-containing protein 2-like (LOC106116000)
TR15807|c0_g1_i2	Papilio xuthus sec1 family domain-containing protein 2-like (LOC106116000)
TR15808|c3_g2_i1	Bombyx mori uncharacterized LOC105842084 (LOC105842084)
TR15808|c3_g2_i3	Bombyx mori uncharacterized LOC101735900 (LOC101735900)
TR15809|c0_g1_i1	Drosophila melanogaster CG11070 (CG11070)
TR15809|c0_g1_i3	Plutella xylostella ubiquitin conjugation factor E4 A (LOC105393015), X1
TR15810|c0_g2_i1	RNA-directed DNA polymerase from mobile element jockey-like [Amyelois transitella]
TR15810|c0_g4_i3	Papilio machaon uncharacterized LOC106716343 (LOC106716343), partial mRNA
TR15810|c0_g4_i4	Papilio machaon uncharacterized LOC106716651 (LOC106716651)
TR15810|c0_g4_i6	Papilio machaon uncharacterized LOC106716651 (LOC106716651)
TR15810|c0_g5_i5	Bombyx mori piggyBac transposable element-derived protein 4-like (LOC105841857)
TR15810|c0_g5_i6	hypothetical protein RR48_08465 [Papilio machaon]
TR15811|c0_g2_i1	Papilio machaon adhesion G-protein coupled receptor G2-like (LOC106719005), X1
TR15812|c0_g1_i1	Papilio xuthus tetratricopeptide repeat protein 14 homolog (LOC106127652), X7
TR15812|c0_g1_i2	Papilio xuthus tetratricopeptide repeat protein 14 homolog (LOC106127652), X2
TR15813|c0_g1_i3	Drosophila melanogaster CG8929, C (CG8929)
TR15814|c0_g1_i2	Bombyx mori DAZ-associated protein 2-like (LOC101742491), X5
TR15814|c1_g1_i1	Bombyx mori dnaJ homolog subfamily C member 13 (LOC101739626), X3
TR15815|c1_g1_i1	Drosophila melanogaster CG7565 (CG7565)
TR15815|c1_g1_i2	Drosophila melanogaster CG7565 (CG7565)
TR15815|c1_g1_i3	Amyelois transitella dyslexia-associated protein KIAA0319 (LOC106142242)
TR15816|c0_g1_i1	Drosophila melanogaster unextended (uex), H
TR15816|c0_g1_i2	Drosophila melanogaster unextended (uex), H
TR15816|c0_g1_i3	Bombyx mori metal transporter CNNM4 (LOC101740641)
TR15817|c0_g1_i1	Drosophila melanogaster Tis11 homolog (Tis11), D
TR15817|c0_g2_i1	Drosophila melanogaster Tis11 homolog (Tis11), D
TR15817|c1_g2_i2	Bombyx mori protein TIS11 (LOC101737257), X1
TR15818|c0_g1_i1	Drosophila melanogaster TBP-associated factor 1 (Taf1), B
TR15820|c0_g1_i1	Papilio machaon phosphatidylinositol 3-kinase regulatory subunit gamma (LOC106714800)
TR15820|c0_g1_i3	Papilio machaon phosphatidylinositol 3-kinase regulatory subunit gamma (LOC106714800)
TR15820|c0_g1_i6	Papilio machaon phosphatidylinositol 3-kinase regulatory subunit gamma (LOC106714800)
TR15821|c1_g2_i1	Drosophila melanogaster ATP citrate lyase (ATPCL), F
TR15821|c1_g2_i2	Drosophila melanogaster ATP citrate lyase (ATPCL), F
TR15822|c1_g1_i1	Drosophila melanogaster CG41099, D (CG41099)
TR15822|c1_g1_i4	Plutella xylostella rabankyrin-5-like (LOC105384011), X1
TR15822|c1_g1_i5	Amyelois transitella serine/threonine-protein phosphatase 6 regulatory ankyrin repeat subunit C (LOC106134172)
TR15824|c2_g2_i3	Amyelois transitella sorting nexin-20 (LOC106129019)
TR15824|c3_g2_i1	Papilio xuthus cyclin-T (LOC106124299)
TR15824|c3_g4_i1	Papilio xuthus cyclin-T (LOC106124299)
TR15824|c3_g8_i1	Bombyx mori chromobox protein homolog 5-like (LOC101740470)
TR15826|c16_g1_i1	Bombyx mori uncharacterized LOC105841369 (LOC105841369), partial mRNA
TR15827|c0_g1_i1	Drosophila melanogaster alpha soluble NSF attachment protein (alphaSnap)
TR15827|c0_g1_i6	Drosophila melanogaster alpha soluble NSF attachment protein (alphaSnap)
TR15828|c1_g1_i1	Papilio machaon ubiquitin carboxyl-terminal hydrolase 45 (LOC106713235), X1
TR15828|c1_g1_i2	Papilio machaon ubiquitin carboxyl-terminal hydrolase 45 (LOC106713235), X1
TR15828|c1_g1_i3	Papilio xuthus ubiquitin carboxyl-terminal hydrolase 16 (LOC106116951), X1
TR15828|c1_g1_i4	Papilio xuthus ubiquitin carboxyl-terminal hydrolase 16 (LOC106116951), X2
TR15829|c0_g1_i1	Bombyx mori uncharacterized LOC105843014 (LOC105843014)
TR15829|c0_g1_i3	reverse transcriptase [Bombyx mori]
TR15829|c0_g1_i4	reverse transcriptase [Bombyx mori]
TR15830|c0_g1_i1	Plutella xylostella serine proteinase stubble-like (LOC105387637)
TR15830|c0_g4_i10	Amyelois transitella uncharacterized LOC106138336 (LOC106138336)
TR15830|c0_g4_i8	Amyelois transitella uncharacterized LOC106138336 (LOC106138336)
TR15831|c0_g1_i1	Amyelois transitella vacuolar protein sorting-associated protein 11 homolog (LOC106143437)
TR15831|c0_g1_i2	Amyelois transitella vacuolar protein sorting-associated protein 11 homolog (LOC106143437)
TR15831|c0_g1_i3	Amyelois transitella vacuolar protein sorting-associated protein 11 homolog (LOC106143437)
TR15831|c0_g1_i4	Amyelois transitella vacuolar protein sorting-associated protein 11 homolog (LOC106143437)
TR15832|c1_g1_i1	Papilio machaon uncharacterized LOC106719438 (LOC106719438), partial mRNA
TR15832|c1_g1_i4	Papilio machaon uncharacterized LOC106719438 (LOC106719438), partial mRNA
TR15832|c1_g2_i1	Papilio machaon uncharacterized LOC106715505 (LOC106715505)
TR15832|c1_g2_i3	Papilio machaon uncharacterized LOC106715505 (LOC106715505)
TR15833|c1_g6_i1	uncharacterized protein LOC106136493 [Amyelois transitella]
TR15833|c1_g6_i2	uncharacterized protein LOC106136493 [Amyelois transitella]
TR15835|c0_g1_i12	Drosophila melanogaster Pre-RNA processing factor 19 (Prp19)
TR15835|c0_g1_i6	Drosophila melanogaster CG8974, D (CG8974)
TR15836|c0_g2_i1	Papilio xuthus uncharacterized LOC106116813 (LOC106116813)
TR15836|c0_g2_i2	Bombyx mori uncharacterized LOC101743063 (LOC101743063)
TR15836|c0_g2_i3	Amyelois transitella uncharacterized LOC106131494 (LOC106131494)
TR15836|c0_g2_i4	Amyelois transitella uncharacterized LOC106131494 (LOC106131494)
TR15837|c0_g1_i1	Drosophila melanogaster Ras opposite (Rop), A
TR15838|c0_g1_i1	Drosophila melanogaster Hormone-sensitive lipase ortholog (Hsl), C
TR15838|c0_g1_i2	Amyelois transitella hormone-sensitive lipase (LOC106136322), X1
TR15838|c0_g1_i3	Drosophila melanogaster Hormone-sensitive lipase ortholog (Hsl), C
TR15838|c0_g1_i4	Drosophila melanogaster Hormone-sensitive lipase ortholog (Hsl), C
TR15838|c0_g2_i2	Drosophila melanogaster Hormone-sensitive lipase ortholog (Hsl), C
TR15838|c0_g2_i3	Drosophila melanogaster Hormone-sensitive lipase ortholog (Hsl), C
TR15841|c1_g1_i1	Drosophila melanogaster CG11089, A (CG11089)
TR15842|c0_g1_i2	Drosophila melanogaster fimbrin, D (Fim)
TR15843|c0_g1_i1	Drosophila melanogaster Rho GTPase activating protein at 1A (RhoGAP1A), E
TR15843|c0_g1_i2	Drosophila melanogaster Rho GTPase activating protein at 1A (RhoGAP1A), E
TR15844|c0_g1_i1	Bombyx mori target of rapamycin isoform 2 (TOR2)
TR15844|c0_g2_i1	Drosophila melanogaster target of rapamycin, A (Tor)
TR15845|c1_g1_i2	Drosophila melanogaster dorsal (dl), C
TR15845|c1_g1_i4	Papilio machaon embryonic polarity protein dorsal-like (LOC106719377)
TR15845|c1_g1_i7	Drosophila melanogaster dorsal (dl), C
TR15847|c0_g2_i1	Drosophila melanogaster CG2469, B (CG2469)
TR15847|c0_g2_i2	Papilio xuthus RNA polymerase-associated protein CTR9 homolog (LOC106122157)
TR15848|c2_g4_i11	Drosophila melanogaster smrter, E (Smr)
TR15848|c2_g4_i12	Plutella xylostella basic helix-loop-helix domain-containing protein KIAA2018-like (LOC105393973), partial mRNA
TR15848|c2_g4_i13	Bombyx mori uncharacterized histidine-rich protein DDB_G0274557-like (LOC105842041)
TR15848|c2_g4_i14	Drosophila melanogaster smrter, E (Smr)
TR15848|c2_g4_i15	Amyelois transitella protein split ends (LOC106129967), X3
TR15848|c2_g4_i18	Drosophila melanogaster smrter, E (Smr)
TR15848|c2_g4_i19	Amyelois transitella uncharacterized LOC106129968 (LOC106129968)
TR15848|c2_g4_i2	Papilio polytes nuclear receptor corepressor 1 (LOC106106010)
TR15848|c2_g4_i7	Amyelois transitella protein split ends (LOC106129967), X3
TR15848|c2_g4_i8	Drosophila melanogaster smrter, E (Smr)
TR15850|c1_g1_i4	Papilio xuthus mucin-5AC-like (LOC106120026), X1
TR15850|c2_g1_i1	Bombyx mori uncharacterized LOC101738514 (LOC101738514)
TR15852|c0_g1_i10	Drosophila melanogaster forkhead box P, D (FoxP)
TR15852|c0_g1_i8	Drosophila melanogaster forkhead box P, D (FoxP)
TR15853|c0_g1_i3	Drosophila melanogaster heat shock factor, A (Hsf)
TR15853|c0_g1_i5	Drosophila melanogaster heat shock factor, A (Hsf)
TR15854|c0_g1_i1	Papilio xuthus vesicle-fusing ATPase 1-like (LOC106125349)
TR15854|c0_g1_i3	Drosophila melanogaster comatose (comt), A
TR15854|c0_g1_i5	Drosophila melanogaster N-ethylmaleimide-sensitive factor 2 (Nsf2), A
TR15855|c0_g1_i1	Papilio polytes facilitated trehalose transporter Tret1-like (LOC106100646)
TR15855|c0_g1_i2	Bombyx mori facilitated trehalose transporter Tret1-like (LOC101746819), X1
TR15856|c1_g2_i1	Drosophila melanogaster pyruvate carboxylase, L (PCB)
TR15856|c1_g2_i2	Drosophila melanogaster pyruvate carboxylase, L (PCB)
TR15857|c0_g1_i1	Bombyx mori peripheral-type benzodiazepine receptor (LOC732875), X1
TR15858|c1_g1_i1	Bombyx mori F-box only protein 28 (LOC101740676), X3
TR15858|c1_g1_i2	Drosophila melanogaster dampened (dmpd), A
TR15859|c1_g1_i1	Transposable element Tcb1 transposase, partial [Stegodyphus mimosarum]
TR15859|c3_g1_i1	Drosophila melanogaster CG8468, C (CG8468)
TR15859|c3_g1_i2	Drosophila melanogaster CG8468, C (CG8468)
TR15859|c3_g1_i3	Papilio machaon monocarboxylate transporter 3 (LOC106708866), X1
TR15860|c3_g1_i1	Papilio xuthus uncharacterized LOC106124590 (LOC106124590), X1
TR15860|c7_g7_i1	Papilio polytes importin subunit alpha-1-like (LOC106109624)
TR15860|c7_g8_i1	Amyelois transitella uncharacterized LOC106136115 (LOC106136115)
TR15861|c0_g1_i1	Papilio polytes transient receptor potential channel pyrexia-like (LOC106102919), X1
TR15861|c0_g1_i2	Amyelois transitella transient receptor potential channel pyrexia-like (LOC106140291)
TR15862|c0_g2_i1	Bombyx mori uncharacterized LOC101739091 (LOC101739091), X1
TR15862|c0_g2_i4	Bombyx mori uncharacterized LOC101739091 (LOC101739091), X1
TR15862|c0_g2_i5	Drosophila melanogaster CG10116 (CG10116), partial mRNA
TR15863|c0_g2_i1	Drosophila melanogaster legless (lgs)
TR15863|c0_g2_i3	Drosophila melanogaster legless (lgs)
TR15863|c0_g2_i5	Papilio xuthus collagen alpha-1(I) chain-like (LOC106123135), X2
TR15863|c0_g2_i6	Drosophila melanogaster legless (lgs)
TR15863|c0_g2_i8	Bombyx mori protein pygopus-like (LOC101739685), X1
TR15864|c0_g1_i1	Amyelois transitella tyrosine-protein phosphatase non-receptor type 13-like (LOC106134529)
TR15864|c0_g1_i3	Papilio polytes tyrosine-protein phosphatase non-receptor type 13-like (LOC106105213)
TR15864|c0_g1_i4	Amyelois transitella tyrosine-protein phosphatase non-receptor type 13-like (LOC106134529)
TR15865|c0_g3_i1	Drosophila melanogaster sulfateless (sfl), A
TR15865|c0_g3_i4	Drosophila melanogaster sulfateless (sfl), A
TR15866|c0_g2_i2	Drosophila melanogaster REEP1 homolog (Reep1), E
TR15866|c0_g2_i3	Drosophila melanogaster REEP1 homolog (Reep1), D
TR15866|c0_g2_i4	Amyelois transitella uncharacterized LOC106136746 (LOC106136746)
TR15866|c0_g2_i9	Drosophila melanogaster REEP1 homolog (Reep1), D
TR15867|c3_g1_i5	Drosophila melanogaster held out wings (how), B
TR15867|c3_g1_i6	Drosophila melanogaster held out wings (how), B
TR15868|c0_g2_i1	Amyelois transitella retinol dehydrogenase 11-like (LOC106140981)
TR15868|c0_g2_i4	Amyelois transitella retinol dehydrogenase 11-like (LOC106140982)
TR15869|c0_g1_i1	Papilio xuthus mitogen-activated protein kinase kinase kinase 15 (LOC106126710), X1
TR15869|c0_g5_i2	Drosophila melanogaster apoptotic signal-regulating kinase 1, B (Ask1)
TR15869|c0_g5_i3	Drosophila melanogaster apoptotic signal-regulating kinase 1, B (Ask1)
TR15869|c0_g5_i4	Drosophila melanogaster apoptotic signal-regulating kinase 1, B (Ask1)
TR15869|c0_g5_i7	Papilio xuthus mitogen-activated protein kinase kinase kinase 15 (LOC106126710), X1
TR15870|c0_g2_i1	Bombyx mori transformer 2 (Tra2), X5
TR15870|c0_g2_i13	Drosophila melanogaster Hermansky-Pudlak syndrome 4 ortholog, B (HPS4)
TR15870|c0_g2_i14	Bombyx mori transformer 2 (Tra2), F
TR15870|c0_g2_i15	Bombyx mori transformer 2 (Tra2), C
TR15870|c0_g2_i2	Bombyx mori transformer 2 (Tra2), F
TR15870|c0_g2_i4	Bombyx mori transformer 2 (Tra2), F
TR15870|c0_g2_i7	Amyelois transitella transformer-2 protein homolog alpha-like (LOC106140901), X1
TR15871|c0_g1_i1	Drosophila melanogaster Cullin-associated and neddylation-dissociated 1 (Cand1), A
TR15872|c1_g3_i1	Bombyx mori protein FAM195A (LOC101737457)
TR15872|c1_g3_i2	Bombyx mori protein FAM195A (LOC101737457)
TR15872|c2_g1_i1	Drosophila melanogaster protein tyrosine phosphatase Meg, H (Ptpmeg)
TR15872|c2_g1_i2	Drosophila melanogaster protein tyrosine phosphatase Meg, H (Ptpmeg)
TR15872|c2_g1_i6	Bombyx mori tyrosine-protein phosphatase non-receptor type 4 (LOC101737573)
TR15872|c2_g1_i7	Bombyx mori tyrosine-protein phosphatase non-receptor type 4 (LOC101737573)
TR15874|c0_g1_i1	Drosophila melanogaster ergic53, B (ergic53)
TR15874|c0_g3_i1	Drosophila melanogaster ergic53, B (ergic53)
TR15874|c0_g3_i6	Drosophila melanogaster ergic53, B (ergic53)
TR15875|c0_g2_i2	Bombyx mori uncharacterized LOC101742409 (LOC101742409), X1
TR15875|c1_g1_i2	uncharacterized protein LOC106718924 [Papilio machaon]
TR15875|c2_g1_i1	Amyelois transitella uncharacterized LOC106139440 (LOC106139440)
TR15875|c2_g1_i2	Amyelois transitella uncharacterized LOC106137619 (LOC106137619)
TR15876|c0_g1_i1	Drosophila melanogaster CG2918, A (CG2918)
TR15876|c0_g1_i2	Drosophila melanogaster CG2918, A (CG2918)
TR15877|c1_g2_i1	Amyelois transitella dynamin-like 120 kDa protein, mitochondrial (LOC106130433), X1
TR15877|c1_g2_i2	Amyelois transitella dynamin-like 120 kDa protein, mitochondrial (LOC106130433), X1
TR15877|c1_g2_i3	uncharacterized protein LOC106130432 [Amyelois transitella]
TR15877|c1_g3_i1	uncharacterized protein LOC106130432 [Amyelois transitella]
TR15878|c0_g1_i1	Drosophila melanogaster kinesin heavy chain 73, C (Khc-73)
TR15878|c0_g2_i6	Drosophila melanogaster kinesin heavy chain 73, C (Khc-73)
TR15878|c0_g2_i7	Drosophila melanogaster kinesin heavy chain 73, C (Khc-73)
TR15878|c0_g2_i8	Drosophila melanogaster kinesin heavy chain 73, C (Khc-73)
TR15879|c0_g1_i1	Papilio xuthus uncharacterized LOC106125813 (LOC106125813), X1
TR15879|c0_g1_i4	Papilio xuthus uncharacterized LOC106125813 (LOC106125813), X1
TR15880|c0_g1_i1	Drosophila melanogaster macroglobulin complement-related (Mcr)
TR15880|c0_g1_i2	Drosophila melanogaster macroglobulin complement-related (Mcr)
TR15880|c0_g1_i3	Drosophila melanogaster macroglobulin complement-related (Mcr)
TR15880|c0_g1_i4	Drosophila melanogaster macroglobulin complement-related (Mcr)
TR15882|c0_g1_i1	Amyelois transitella NAD(P) transhydrogenase, mitochondrial-like (LOC106136987), X1
TR15882|c0_g1_i2	Amyelois transitella NAD(P) transhydrogenase, mitochondrial-like (LOC106136987), X1
TR15883|c0_g1_i1	Drosophila melanogaster Inositol-requiring enzyme-1 (Ire1)
TR15883|c0_g1_i2	Papilio xuthus serine/threonine-protein kinase/endoribonuclease IRE1 (LOC106119136)
TR15884|c3_g3_i1	Drosophila melanogaster CG4452, A (CG4452)
TR15884|c3_g3_i2	Amyelois transitella protein FAM76A (LOC106134766)
TR15885|c0_g1_i1	Amyelois transitella zinc finger protein 91-like (LOC106142161)
TR15885|c0_g1_i2	Amyelois transitella zinc finger protein 91-like (LOC106142161)
TR15885|c0_g1_i3	Amyelois transitella zinc finger protein 91-like (LOC106142161)
TR15886|c0_g1_i1	Drosophila melanogaster Ars2, G (Ars2)
TR15887|c0_g1_i1	Drosophila melanogaster adaptor protein complex 2, alpha subunit, A (AP-2alpha)
TR15888|c0_g2_i1	Drosophila melanogaster Kinesin-like protein at 10A (Klp10A), E
TR15888|c0_g2_i5	Drosophila melanogaster Kinesin-like protein at 10A (Klp10A), E
TR15888|c0_g2_i6	Drosophila melanogaster Kinesin-like protein at 10A (Klp10A), E
TR15889|c0_g1_i1	Bombyx mori E3 SUMO-protein ligase PIAS3 (LOC101740849), X4
TR15889|c1_g2_i1	Drosophila melanogaster suppressor of variegation 2-10, E (Su(var)2-10)
TR15889|c1_g2_i2	Drosophila melanogaster suppressor of variegation 2-10, E (Su(var)2-10)
TR15889|c1_g2_i3	Plutella xylostella E3 SUMO-protein ligase PIAS2 (LOC105390715)
TR15890|c0_g1_i1	Bombyx mori 71 kDa protein (LOC100620062), X1
TR15890|c0_g1_i2	Amyelois transitella HEAT repeat-containing protein 3 (LOC106135506)
TR15890|c0_g1_i3	Papilio polytes uncharacterized LOC106103818 (LOC106103818)
TR15890|c0_g1_i4	Bombyx mori 71 kDa protein (LOC100620062), X1
TR15891|c0_g1_i2	Drosophila melanogaster CG1518, A (CG1518)
TR15891|c0_g1_i3	Drosophila melanogaster CG1518, A (CG1518)
TR15891|c0_g1_i4	Drosophila melanogaster CG1518, A (CG1518)
TR15891|c0_g1_i5	Drosophila melanogaster CG1518, A (CG1518)
TR15891|c0_g1_i6	Drosophila melanogaster CG1518, A (CG1518)
TR15892|c0_g1_i1	Drosophila melanogaster scraps (scra), A
TR15892|c0_g1_i2	Drosophila melanogaster scraps (scra), A
TR15892|c1_g1_i2	Papilio xuthus uncharacterized LOC106127961 (LOC106127961), X4
TR15892|c1_g1_i6	Papilio machaon actin-binding protein anillin-like (LOC106715202), X1
TR15893|c0_g2_i3	Drosophila melanogaster CG31550, B (CG31550)
TR15894|c0_g1_i1	Amyelois transitella putative uncharacterized protein DDB_G0282133 (LOC106133916)
TR15894|c1_g1_i1	Amyelois transitella putative uncharacterized protein DDB_G0282133 (LOC106133916)
TR15895|c0_g1_i1	Amyelois transitella uncharacterized LOC106136263 (LOC106136263)
TR15897|c1_g1_i1	Drosophila melanogaster CG2091 (CG2091)
TR15897|c1_g1_i2	Amyelois transitella uncharacterized LOC106130420 (LOC106130420)
TR15898|c0_g1_i2	Amyelois transitella E3 ubiquitin-protein ligase UBR5 (LOC106136954), X2
TR15898|c0_g1_i4	Drosophila melanogaster hyperplastic discs (hyd), A
TR15898|c0_g1_i8	Drosophila melanogaster hyperplastic discs (hyd), A
TR15898|c0_g1_i9	Papilio polytes E3 ubiquitin-protein ligase UBR5 (LOC106111122), X1
TR1597|c0_g1_i1	Papilio machaon tyrosine-protein phosphatase non-receptor type 11-like (LOC106715934)
TR15980|c0_g1_i1	Bombyx mori extracellular sulfatase SULF-1 homolog (LOC101736967)
TR15986|c0_g1_i1	Amyelois transitella uncharacterized LOC106142758 (LOC106142758), X1
TR15986|c0_g2_i1	Amyelois transitella uncharacterized LOC106142758 (LOC106142758), X1
TR15986|c0_g2_i2	Amyelois transitella uncharacterized LOC106142758 (LOC106142758), X1
TR16004|c0_g1_i1	Papilio xuthus uncharacterized LOC106125781 (LOC106125781), X1
TR16004|c0_g2_i1	Papilio xuthus uncharacterized LOC106125781 (LOC106125781), X1
TR16025|c0_g1_i1	Papilio xuthus transmembrane protein 131 (LOC106120612), partial mRNA
TR16041|c0_g1_i1	Bombyx mori microtubule-associated serine/threonine-protein kinase 3 (LOC101740445), X1
TR16061|c0_g2_i1	Drosophila melanogaster phosphotidylinositol 3 kinase 59F (Pi3K59F)
TR16074|c0_g2_i1	Drosophila melanogaster TNF-receptor-associated factor 6 (Traf6)
TR16113|c0_g1_i1	Plutella xylostella poly [ADP-ribose] polymerase-like (LOC105391351), X1
TR16117|c0_g1_i1	Drosophila melanogaster regulatory particle triple-A ATPase 3, A (Rpt3)
TR16125|c0_g1_i1	Bombyx mori uncharacterized LOC101746134 (LOC101746134)
TR16151|c0_g1_i1	Drosophila melanogaster Leukocyte-antigen-related-like (Lar), F
TR16156|c0_g1_i1	Retrovirus-related Pol polyprotein from transposon TNT 1-94 [Papilio machaon]
TR16195|c0_g1_i1	Drosophila melanogaster CG4678, F (CG4678)
TR16205|c1_g1_i1	Drosophila melanogaster alpha actinin (Actn), A
TR16205|c1_g2_i1	Drosophila melanogaster alpha actinin (Actn), B
TR16206|c0_g1_i1	Amyelois transitella beta-1,3-galactosyltransferase 6 (LOC106137013)
TR16207|c0_g1_i1	Bombyx mori uncharacterized LOC101743420 (LOC101743420)
TR16210|c0_g1_i1	Amyelois transitella uncharacterized LOC106137829 (LOC106137829)
TR16211|c0_g1_i1	Drosophila melanogaster ubiquitin specific protease 32, E (Usp32)
TR16213|c0_g1_i1	Plutella xylostella basement membrane-specific heparan sulfate proteoglycan core protein (LOC105384133)
TR16213|c0_g2_i1	Plutella xylostella basement membrane-specific heparan sulfate proteoglycan core protein (LOC105384133)
TR16215|c0_g1_i1	Bombyx mori piggyBac transposable element-derived protein 4-like (LOC101736034), X1
TR16215|c0_g1_i2	Bombyx mori piggyBac transposable element-derived protein 4-like (LOC101736034), X1
TR16217|c0_g1_i1	Amyelois transitella regulator of telomere elongation helicase 1 homolog (LOC106130118)
TR16219|c0_g1_i1	Drosophila melanogaster shaggy (sgg), H
TR16219|c0_g2_i1	Drosophila melanogaster shaggy (sgg), H
TR16246|c0_g1_i1	Amyelois transitella cytochrome P450 9e2-like (LOC106142339), X1
TR16248|c0_g1_i1	Bombyx mori transcriptional repressor p66-alpha (LOC101741992)
TR16251|c0_g1_i1	Bombyx mori protein ELYS (LOC101741033), X1
TR16251|c0_g2_i1	Bombyx mori protein ELYS (LOC101741033), X1
TR16251|c0_g3_i3	Bombyx mori protein ELYS (LOC101741033), X1
TR16251|c0_g3_i4	Papilio xuthus uncharacterized LOC106121195 (LOC106121195), X1
TR16253|c0_g2_i1	Papilio polytes membrane-associated guanylate kinase, WW and PDZ domain-containing protein 2 (LOC106111418)
TR16254|c0_g1_i2	Papilio polytes JNK1/MAPK8-associated membrane protein (LOC106100972)
TR16257|c0_g1_i1	Drosophila melanogaster papilin, E (Ppn)
TR16257|c0_g2_i1	Drosophila melanogaster papilin, E (Ppn)
TR16259|c0_g1_i1	Drosophila melanogaster CG5037 (CG5037)
TR16261|c0_g1_i1	Drosophila melanogaster CG1718, B (CG1718)
TR16262|c0_g1_i1	Bombyx mori ARF GTPase-activating protein GIT2 (LOC101738239)
TR16262|c0_g2_i1	Amyelois transitella ARF GTPase-activating protein GIT2 (LOC106140575)
TR16263|c0_g1_i1	Drosophila melanogaster histone H3.3B, C (His3.3B)
TR16264|c0_g1_i1	Drosophila melanogaster suppressor of variegation 3-3, B (Su(var)3-3)
TR16266|c0_g1_i1	hypothetical protein KGM_17319 [Danaus plexippus]
TR16267|c0_g1_i1	Bombyx mori probable basic-leucine zipper transcription factor G (LOC101739165)
TR16271|c0_g2_i2	Amyelois transitella SID1 transmembrane family member 1-like (LOC106131017)
TR16286|c0_g1_i1	uncharacterized protein LOC106139988 [Amyelois transitella]
TR16291|c0_g1_i1	Papilio xuthus mediator of RNA polymerase II transcription subunit 14 (LOC106117328)
TR16294|c0_g1_i1	Bombyx mori molybdenum cofactor sulfurase (mal)
TR16297|c0_g1_i1	Amyelois transitella neurofibromin (LOC106130047)
TR16310|c0_g1_i1	putative reverse transcriptase [Operophtera brumata]
TR16312|c0_g1_i1	RNA-directed DNA polymerase from mobile element jockey-like isoform X1 [Amyelois transitella]
TR16315|c0_g1_i1	Bombyx mori uncharacterized LOC101735325 (LOC101735325)
TR16318|c0_g2_i1	Papilio xuthus importin subunit alpha-3 (LOC106115445), X1
TR16332|c0_g1_i1	Amyelois transitella gastrula zinc finger protein XlCGF52.1-like (LOC106129377), X1
TR16332|c0_g2_i1	Papilio machaon gastrula zinc finger protein XlCGF57.1-like (LOC106719563)
TR16344|c0_g1_i1	Bombyx mori uncharacterized LOC101740136 (LOC101740136)
TR16363|c0_g1_i1	hypothetical protein KGM_15580 [Danaus plexippus]
TR16375|c0_g2_i1	Drosophila melanogaster sphingosine kinase 1, B (Sk1)
TR16402|c0_g1_i1	Bombyx mori cytochrome P450 9e2-like (LOC105841775)
TR16443|c0_g1_i1	Papilio polytes ubiquitin carboxyl-terminal hydrolase 34 (LOC106104332)
TR16461|c0_g1_i1	Plutella xylostella unconventional myosin-XVIIIa (LOC105384283), partial mRNA
TR16470|c0_g3_i1	Bombyx mori DNA-binding protein RFX2 (LOC101744551)
TR16475|c0_g1_i1	Amyelois transitella uncharacterized LOC106137687 (LOC106137687)
TR16476|c0_g1_i1	Papilio xuthus DNA damage-binding protein 1 (LOC106120147)
TR16481|c0_g1_i1	Drosophila melanogaster TER94, A (TER94)
TR16529|c0_g1_i1	Bombyx mori gamma-interferon-inducible lysosomal thiol reductase-like (LOC101738266)
TR16542|c0_g1_i1	uncharacterized protein LOC105384331 [Plutella xylostella]
TR16549|c0_g1_i1	Plutella xylostella calcineurin-binding protein cabin-1-like (LOC105386381)
TR16563|c0_g1_i1	Papilio polytes WD repeat-containing protein 37 (LOC106101142)
TR16575|c0_g1_i1	Amyelois transitella origin recognition complex subunit 4 (LOC106135639)
TR16577|c0_g1_i1	Bombyx mori Apaf-1 protein (Apaf-1), X1
TR16577|c0_g2_i1	Papilio machaon uncharacterized LOC106711546 (LOC106711546), X1
TR16577|c0_g2_i2	Plutella xylostella apoptotic protease-activating factor 1 (LOC105383941), X1
TR16581|c0_g1_i1	THAP domain-containing protein 9, partial [Stegodyphus mimosarum]
TR16588|c0_g1_i1	Drosophila melanogaster protein tyrosine phosphatase 10D, I (Ptp10D)
TR16589|c0_g2_i1	Amyelois transitella phosphatidylinositol-glycan biosynthesis class X protein-like (LOC106137174)
TR16600|c0_g2_i1	Papilio xuthus tuberin (LOC106118798)
TR16603|c0_g1_i1	Drosophila melanogaster ADP-ribosylation factor-like 5 (Arl5)
TR16615|c0_g1_i1	Drosophila melanogaster Huntingtin-interacting protein 14 (Hip14), A
TR16619|c0_g1_i1	Culex quinquefasciatus conserved hypothetical protein
TR16622|c0_g1_i2	Papilio xuthus vanin-like protein 3 (LOC106116698), X1
TR16624|c0_g1_i1	Drosophila melanogaster CG4447 (CG4447)
TR16626|c0_g1_i1	Drosophila melanogaster misexpression suppressor of ras 4, A (MESR4)
TR16630|c0_g1_i1	Drosophila melanogaster Pde1c, C (Pde1c)
TR16646|c0_g2_i1	Drosophila melanogaster histone deacetylase 3 (HDAC3)
TR16673|c0_g1_i1	Drosophila melanogaster complex I intermediate-associated protein, 30 kDa (CIA30)
TR16689|c0_g1_i1	Drosophila melanogaster distal antenna (dan), A
TR16694|c0_g1_i1	Plutella xylostella uncharacterized LOC105390591 (LOC105390591), X1
TR16723|c0_g1_i1	Drosophila melanogaster FucTA, A (FucTA)
TR16730|c0_g1_i1	Papilio xuthus uncharacterized LOC106126076 (LOC106126076)
TR16751|c0_g1_i1	endonuclease-reverse transcriptase [Bombyx mori]
TR16784|c0_g1_i1	putative pol-like protein [Danaus plexippus]
TR16787|c0_g1_i1	Papilio machaon uncharacterized LOC106718971 (LOC106718971)
TR16821|c0_g2_i1	Papilio xuthus adhesion G protein-coupled receptor A3 (LOC106116752), X1
TR16830|c0_g1_i1	zinc finger protein 235-like [Bombyx mori]
TR16834|c0_g1_i1	Amyelois transitella uncharacterized LOC106129136 (LOC106129136)
TR16850|c0_g1_i1	Bombyx mori probable helicase senataxin (LOC101738676)
TR16859|c0_g1_i1	Amyelois transitella gastrula zinc finger protein XlCGF57.1-like (LOC106136544)
TR16871|c0_g2_i1	Amyelois transitella proton-coupled amino acid transporter 4 (LOC106130596), X1
TR16876|c0_g1_i1	Drosophila melanogaster glucosidase 2 alpha subunit, E (GCS2alpha)
TR16898|c0_g1_i1	uncharacterized protein LOC106139163 isoform X1 [Amyelois transitella]
TR16899|c0_g2_i1	Amyelois transitella uncharacterized LOC106136039 (LOC106136039)
TR16904|c0_g1_i1	Bombyx mori autophagy related protein Atg8 (Atg8)
TR16912|c0_g1_i1	Bombyx mori probable arginine--tRNA ligase, mitochondrial (LOC101746251)
TR16917|c0_g1_i1	uncharacterized protein LOC106142919 [Amyelois transitella]
TR16923|c0_g1_i1	Drosophila melanogaster ced-6, B (ced-6)
TR16925|c0_g1_i1	Papilio xuthus uncharacterized LOC106123338 (LOC106123338)
TR16933|c0_g1_i1	Papilio polytes uncharacterized LOC106109338 (LOC106109338)
TR16939|c0_g1_i1	Bombyx mori tetratricopeptide repeat protein 39B-like (LOC101745437), X1
TR16947|c0_g1_i1	Drosophila melanogaster Sec71 ortholog (Sec71)
TR16956|c0_g1_i1	Papilio polytes NADH dehydrogenase [ubiquinone] 1 beta subcomplex subunit 7 (LOC106105554)
TR16962|c0_g1_i1	Drosophila melanogaster Cyclin-dependent kinase 1 (Cdk1)
TR16963|c0_g1_i1	Amyelois transitella fidgetin-like protein 1 (LOC106140570)
TR17001|c0_g1_i1	uncharacterized protein LOC106130423 [Amyelois transitella]
TR17010|c0_g1_i1	Uncharacterized protein OBRU01_14013 [Operophtera brumata]
TR17018|c0_g1_i1	Drosophila melanogaster doughnut on 2 (dnt), A
TR17034|c0_g1_i1	reverse transcriptase [Lasius niger]
TR1704|c0_g1_i1	Amyelois transitella uncharacterized LOC106132264 (LOC106132264)
TR17048|c0_g1_i1	Papilio machaon dyslexia-associated protein KIAA0319 (LOC106721054)
TR17054|c0_g1_i1	Amyelois transitella protein ELYS (LOC106139216)
TR17054|c0_g2_i1	Amyelois transitella protein ELYS (LOC106139216)
TR17054|c0_g2_i2	Amyelois transitella protein ELYS (LOC106139216)
TR17060|c1_g1_i1	Drosophila melanogaster CG14207, B (CG14207)
TR17060|c1_g1_i2	Drosophila melanogaster CG14207, A (CG14207)
TR17064|c0_g1_i2	Bombyx mori uncharacterized LOC101744003 (LOC101744003)
TR17068|c0_g1_i1	RNA-directed DNA polymerase from mobile element jockey-like [Plutella xylostella]
TR17082|c0_g1_i1	Bombyx mori uncharacterized LOC101741905 (LOC101741905), X1
TR17125|c0_g1_i1	Amyelois transitella cell cycle checkpoint protein RAD17 (LOC106132136)
TR17130|c0_g1_i1	Bombyx mori eukaryotic translation initiation factor 2-alpha kinase 4 (LOC101741238)
TR17130|c1_g1_i1	Bombyx mori eukaryotic translation initiation factor 2-alpha kinase 4 (LOC101741238)
TR17138|c0_g1_i1	Amyelois transitella microtubule-associated tumor suppressor 1 homolog (LOC106139788), partial mRNA
TR17146|c0_g2_i1	Drosophila melanogaster fibp, E (Fibp)
TR17149|c0_g1_i1	Plutella xylostella myosin heavy chain, non-muscle-like (LOC105389832)
TR17151|c0_g1_i1	Drosophila melanogaster maleless (mle), C
TR17154|c0_g1_i1	hemicentin-like protein 1 [Spodoptera frugiperda]
TR17160|c0_g1_i1	Amyelois transitella coronin-2B-like (LOC106134751)
TR17162|c0_g1_i1	Drosophila melanogaster CG14232, A (CG14232)
TR17187|c0_g1_i1	Papilio machaon zinc finger protein 135-like (LOC106719242), X1
TR17197|c0_g1_i1	Amyelois transitella carbonyl reductase [NADPH] 3-like (LOC106136536)
TR17216|c0_g1_i1	Bombyx mori glucose dehydrogenase [FAD, quinone]-like (LOC101741674), X2
TR17227|c0_g1_i1	polyprotein [Drosophila melanogaster]
TR17237|c0_g1_i1	Amyelois transitella RNA-directed DNA polymerase from mobile element jockey-like (LOC106130378)
TR17246|c0_g1_i1	Bombyx mori uncharacterized LOC105843014 (LOC105843014)
TR1728|c0_g1_i1	Papilio xuthus DNA topoisomerase 3-alpha-like (LOC106118962)
TR17287|c0_g1_i1	Bombyx mori beta-1,3-galactosyltransferase 2 (LOC101743071)
TR17302|c0_g1_i1	uncharacterized protein LOC106141309, partial [Amyelois transitella]
TR17329|c0_g1_i1	Bombyx mori BTB/POZ domain-containing protein KCTD3 (LOC101742385)
TR17346|c0_g1_i1	Bombyx mori serine protease (Ohsp1)
TR17355|c0_g1_i1	Papilio machaon NADH dehydrogenase [ubiquinone] 1 beta subcomplex subunit 11, mitochondrial (LOC106710711)
TR17374|c0_g1_i1	Amyelois transitella myb-binding protein 1A-like protein (LOC106141916)
TR17386|c0_g1_i1	Papilio machaon folliculin (LOC106718313)
TR17390|c0_g1_i1	Papilio machaon alanine--tRNA ligase, cytoplasmic-like (LOC106710785)
TR17399|c0_g1_i1	Drosophila melanogaster swiss cheese (sws), C
TR174|c0_g1_i1	Amyelois transitella probable peroxisomal acyl-coenzyme A oxidase 1 (LOC106133466)
TR17400|c0_g1_i1	Papilio machaon tyrosine-protein phosphatase non-receptor type 14 (LOC106714637)
TR17404|c0_g1_i1	Drosophila melanogaster uninflatable (uif), G
TR17428|c0_g1_i1	Drosophila melanogaster CG17209 (CG17209)
TR17433|c0_g1_i1	Bombyx mori uncharacterized LOC101742795 (LOC101742795)
TR17445|c0_g1_i1	enzymatic polyprotein endonuclease reverse [Lasius niger]
TR17455|c0_g1_i1	Uncharacterized protein OBRU01_21808 [Operophtera brumata]
TR17459|c0_g1_i1	Papilio machaon peroxisomal membrane protein 11C-like (LOC106712917)
TR17472|c0_g1_i1	putative ATP-dependent RNA helicase DHX30 [Amyelois transitella]
TR17484|c0_g1_i1	Plutella xylostella C2 domain-containing protein 5-like (LOC105381515)
TR17485|c0_g1_i1	Bombyx mori phosphatidylinositol 3-kinase catalytic subunit type 3 (LOC101743450)
TR17503|c1_g1_i1	Bombyx mori inactive pancreatic lipase-related protein 1-like (LOC101740553)
TR17507|c0_g1_i1	Amyelois transitella uncharacterized LOC106132895 (LOC106132895)
TR17522|c0_g1_i1	Drosophila melanogaster thioredoxin peroxidase 1 (Jafrac1), B
TR17524|c0_g1_i1	Bombyx mori guanine nucleotide exchange factor DBS (LOC101739892), X2
TR17536|c0_g2_i1	Papilio xuthus lysophospholipid acyltransferase 2 (LOC106118989), X1
TR17537|c0_g1_i1	Drosophila melanogaster CG10341, A (CG10341)
TR17539|c0_g1_i1	Plutella xylostella UPF0160 protein C27H6.8 (LOC105382594)
TR1754|c0_g1_i1	Papilio xuthus bone morphogenetic protein receptor type-1B (LOC106125618)
TR17540|c3_g1_i1	Papilio xuthus plasmatocyte-spreading peptide-like (LOC106123561)
TR17543|c0_g1_i1	Drosophila melanogaster CG31683, A (CG31683)
TR17543|c0_g1_i2	Plutella xylostella group XV phospholipase A2-like (LOC105386925)
TR17546|c0_g1_i2	Drosophila melanogaster verprolin 1, D (Vrp1)
TR17547|c0_g1_i1	Drosophila melanogaster CG34126, G (CG34126)
TR17553|c0_g1_i1	Bactrocera oleae uncharacterized protein C18orf19 homolog A (LOC106627040), X1
TR17553|c0_g2_i8	Papilio xuthus uncharacterized protein C18orf19 homolog A (LOC106118186), X1
TR17558|c0_g3_i1	Drosophila melanogaster pugilist (pug), C
TR17559|c0_g1_i1	Papilio polytes NADH dehydrogenase [ubiquinone] 1 alpha subcomplex subunit 5 (LOC106112025)
TR17561|c0_g1_i2	Amyelois transitella putative gamma-glutamylcyclotransferase CG2811 (LOC106131310), X1
TR17561|c0_g1_i3	Plutella xylostella putative gamma-glutamylcyclotransferase CG2811 (LOC105398592), X1
TR17561|c0_g1_i4	Amyelois transitella putative gamma-glutamylcyclotransferase CG2811 (LOC106131310), X1
TR17562|c0_g1_i1	Drosophila melanogaster eclair (eca)
TR17563|c0_g1_i1	Bombyx mori actin-related protein 8 (LOC101740322)
TR17566|c0_g1_i1	Bombyx mori structural maintenance of chromosomes protein 1A (LOC101740265)
TR17566|c0_g2_i1	Drosophila melanogaster structural maintenance of chromosomes 1 (SMC1)
TR17568|c0_g1_i1	Bombyx mori luciferin 4-monooxygenase-like (LOC101745953)
TR17568|c0_g1_i3	Bombyx mori luciferin 4-monooxygenase-like (LOC101745953)
TR17570|c0_g1_i1	Amyelois transitella DNA-directed RNA polymerase III subunit RPC3 (LOC106135565)
TR17572|c1_g1_i1	Bombyx mori UDP-galactose 4-epimerase (LOC692916), X1
TR17573|c0_g1_i1	Amyelois transitella SAFB-like transcription modulator (LOC106131614), X1
TR17573|c0_g2_i9	Drosophila melanogaster scaffold attachment factor B, B (Saf-B)
TR17574|c0_g1_i1	Drosophila melanogaster Glutamyl-prolyl-tRNA synthetase (Aats-glupro), A
TR17574|c0_g1_i3	Drosophila melanogaster Glutamyl-prolyl-tRNA synthetase (Aats-glupro), A
TR17574|c0_g2_i1	Drosophila melanogaster Glutamyl-prolyl-tRNA synthetase (Aats-glupro), B
TR17575|c1_g1_i1	Papilio machaon focal adhesion kinase 1 (LOC106718652)
TR17575|c1_g3_i1	Papilio polytes focal adhesion kinase 1-like (LOC106111709)
TR17576|c0_g1_i2	Bombyx mori protein HIRA homolog (LOC101741022)
TR17579|c0_g1_i1	Amyelois transitella uncharacterized LOC106141260 (LOC106141260)
TR17583|c0_g1_i1	Amyelois transitella uncharacterized LOC106139004 (LOC106139004)
TR17588|c0_g1_i1	Amyelois transitella uncharacterized protein C17orf104 homolog (LOC106131973)
TR17588|c0_g1_i2	Amyelois transitella uncharacterized protein C17orf104 homolog (LOC106131973)
TR17589|c0_g1_i1	Drosophila melanogaster CG8243 (CG8243)
TR17590|c0_g1_i2	Acyrthosiphon pisum ATP-dependent DNA helicase PIF1-like (LOC103309350)
TR17592|c0_g1_i1	Drosophila melanogaster stromalin (SA)
TR17592|c1_g1_i1	Drosophila melanogaster stromalin (SA)
TR17593|c0_g2_i1	Drosophila melanogaster I-kappaB kinase epsilon (IKKepsilon), B
TR17596|c0_g1_i1	Drosophila melanogaster CG9791, C (CG9791)
TR17596|c0_g1_i2	Drosophila melanogaster CG9791, C (CG9791)
TR17597|c0_g1_i1	Drosophila melanogaster NADH dehydrogenase (ubiquinone) 20 kDa subunit (ND-20), B
TR17598|c0_g1_i1	Drosophila melanogaster Ada2a-containing complex component 2 (Atac2)
TR17598|c1_g1_i1	Papilio polytes transcriptional adapter 2A (LOC106111940)
TR17599|c0_g1_i1	Amyelois transitella acyl-CoA synthetase family member 3, mitochondrial (LOC106135992)
TR17600|c0_g1_i1	Papilio xuthus nucleoplasmin-like protein (LOC106116375), X2
TR17600|c0_g2_i1	Bombyx mori uncharacterized LOC101738872 (LOC101738872)
TR17604|c0_g1_i2	Drosophila melanogaster endophilin A, A (EndoA)
TR17604|c0_g1_i3	Drosophila melanogaster endophilin A, A (EndoA)
TR17604|c0_g1_i4	Drosophila melanogaster endophilin A, A (EndoA)
TR17605|c0_g1_i3	Drosophila melanogaster purity of essence (poe), A
TR17606|c0_g3_i1	Amyelois transitella catenin delta-2 (LOC106137157), X1
TR17606|c1_g1_i1	Drosophila melanogaster adherens junction protein p120 (p120ctn)
TR17606|c1_g2_i1	Bombyx mori catenin delta-2 (LOC101738442), X2
TR17607|c0_g1_i1	Plutella xylostella uncharacterized protein KIAA1143 homolog (LOC105382811)
TR17607|c0_g1_i2	Plutella xylostella uncharacterized protein KIAA1143 homolog (LOC105382811)
TR17608|c0_g1_i1	Papilio xuthus 27 kDa hemolymph protein-like (LOC106125427)
TR17609|c0_g1_i1	Bombyx mori serine protease inhibitor 7 (serpin-7)
TR17613|c0_g1_i1	Bombyx mori piggyBac transposable element-derived protein 4-like (LOC105841857)
TR17613|c0_g1_i2	Bombyx mori piggyBac transposable element-derived protein 4-like (LOC105841857)
TR17615|c1_g2_i1	Papilio machaon ras GTPase-activating protein 1 (LOC106709970)
TR17615|c1_g2_i2	Drosophila melanogaster vacuolar peduncle (vap), D
TR17615|c1_g2_i3	Drosophila melanogaster vacuolar peduncle (vap), D
TR17615|c1_g2_i4	Drosophila melanogaster vacuolar peduncle (vap), D
TR17615|c1_g2_i5	Drosophila melanogaster vacuolar peduncle (vap), D
TR17616|c0_g1_i4	Amyelois transitella glyoxylate reductase/hydroxypyruvate reductase-like (LOC106134349), X1
TR17616|c0_g1_i5	Amyelois transitella glyoxylate reductase/hydroxypyruvate reductase-like (LOC106134349), X1
TR1762|c0_g1_i1	Amyelois transitella Niemann-Pick C1 protein-like (LOC106134215), partial mRNA
TR17621|c0_g1_i1	Drosophila melanogaster CG10254, B (CG10254)
TR17623|c0_g1_i1	Drosophila melanogaster myosin binding subunit, J (Mbs)
TR17623|c0_g2_i1	Drosophila melanogaster myosin binding subunit, J (Mbs)
TR17623|c1_g1_i1	Drosophila melanogaster myosin binding subunit, J (Mbs)
TR17629|c0_g2_i1	Drosophila melanogaster CG6712 (CG6712)
TR17630|c0_g1_i1	Papilio machaon cytochrome b561 domain-containing protein 2-like (LOC106708743)
TR17632|c0_g2_i1	Drosophila melanogaster syntaxin 1A, A (Syx1A)
TR17632|c0_g2_i2	Drosophila melanogaster syntaxin 1A, A (Syx1A)
TR17638|c0_g1_i1	Papilio xuthus protein tramtrack, beta isoform-like (LOC106113371), X1
TR17643|c0_g1_i1	Amyelois transitella centromere protein J (LOC106130040)
TR17671|c0_g1_i1	Drosophila melanogaster CG8258 (CG8258)
TR17718|c0_g1_i1	Bombyx mori UDP-glycosyltransferase UGT33K1 (UGT33K1)
TR1772|c0_g1_i1	Amyelois transitella uncharacterized LOC106140524 (LOC106140524)
TR17722|c0_g1_i1	Papilio machaon proteasome subunit beta type-1 (LOC106715786)
TR17731|c0_g1_i1	Papilio xuthus chitinase-like protein EN03 (LOC106126312)
TR17735|c0_g1_i1	Plutella xylostella zinc finger protein 320-like (LOC105391938)
TR17741|c0_g1_i1	Amyelois transitella fibulin-2-like (LOC106142782), X1
TR17746|c0_g1_i1	Plutella xylostella UPF0586 protein C9orf41 homolog (LOC105385096), X1
TR17766|c0_g1_i1	Amyelois transitella regulation of enolase protein 1-like (LOC106142128)
TR17769|c0_g1_i1	Plutella xylostella cAMP-responsive element-binding protein-like 2 (LOC105385783)
TR17777|c0_g1_i1	Papilio machaon UDP-glucose 6-dehydrogenase (LOC106720894), X1
TR17790|c0_g1_i1	Amyelois transitella probable peroxisomal acyl-coenzyme A oxidase 1 (LOC106133466)
TR17803|c0_g1_i1	Drosophila melanogaster heat shock protein 23, A (Hsp23)
TR17819|c0_g1_i1	Drosophila melanogaster bloom syndrome helicase ortholog (Blm)
TR17822|c0_g1_i1	Amyelois transitella RNMT-activating mini protein (LOC106136934), X2
TR17873|c0_g1_i1	Papilio polytes twitchin (LOC106111340), X1
TR17886|c0_g1_i1	Drosophila melanogaster karyopherin alpha1 (Kap-alpha1)
TR17934|c0_g1_i1	Amyelois transitella eukaryotic translation initiation factor 5A (LOC106143436), X1
TR17976|c0_g1_i1	pol polyprotein [Bombyx mori]
TR17977|c0_g1_i1	Papilio xuthus dihydrolipoyl dehydrogenase (LOC106125487)
TR18021|c0_g1_i1	Papilio machaon juvenile hormone epoxide hydrolase-like (LOC106713395), partial mRNA
TR18029|c0_g1_i1	Papilio machaon protein Skeletor, isoforms D/E-like (LOC106716232)
TR18050|c0_g1_i1	Papilio polytes putative zinc finger protein 724 (LOC106105929)
TR18074|c0_g1_i1	zinc finger protein 454-like [Amyelois transitella]
TR18096|c0_g1_i1	Amyelois transitella PR domain zinc finger protein 16-like (LOC106134299), X1
TR18108|c0_g1_i1	Papilio machaon uncharacterized LOC106712688 (LOC106712688)
TR18130|c0_g1_i1	androgen-induced gene 1 protein-like isoform X3 [Bombyx mori]
TR18135|c0_g1_i1	Plutella xylostella uncharacterized LOC105384389 (LOC105384389)
TR18153|c0_g1_i1	Plutella xylostella D-erythrulose reductase-like (LOC105381006)
TR18157|c0_g1_i1	hypothetical protein KGM_11250 [Danaus plexippus]
TR18161|c0_g1_i1	uncharacterized protein LOC106140306 [Amyelois transitella]
TR18171|c0_g1_i1	Bombyx mori PAS domain-containing serine/threonine-protein kinase (LOC101742125)
TR18177|c0_g1_i1	Drosophila melanogaster intronic protein 259, A (Ip259)
TR18204|c0_g1_i1	Bombyx mori uncharacterized LOC105842107 (LOC105842107), X1
TR18233|c0_g2_i1	Amyelois transitella cytosolic non-specific dipeptidase (LOC106138739)
TR18238|c0_g1_i1	Papilio polytes uncharacterized protein C4orf29 (LOC106109525), X1
TR18238|c0_g2_i1	Drosophila melanogaster CG32112, C (CG32112)
TR18253|c0_g1_i1	Plutella xylostella tRNA:m(4)X modification enzyme TRM13 homolog (LOC105383650)
TR18263|c0_g1_i1	Amyelois transitella eye-specific diacylglycerol kinase (LOC106131218), X2
TR18266|c0_g1_i1	Papilio machaon facilitated trehalose transporter Tret1-2 homolog (LOC106707739)
TR18268|c0_g1_i1	Papilio xuthus GTP cyclohydrolase 1 (LOC106125830), X1
TR18276|c0_g1_i1	Papilio polytes uncharacterized LOC106101369 (LOC106101369), X1
TR18280|c0_g1_i1	Bombyx mori protein unc-80 homolog (LOC101744956)
TR18283|c0_g1_i1	Bombyx mori uncharacterized LOC101736819 (LOC101736819)
TR18340|c0_g1_i1	Bombyx mori laminin subunit gamma-1 (LOC101746961)
TR1835|c0_g1_i1	Bombyx mori sprT-like domain-containing protein Spartan (LOC101743320)
TR18352|c0_g1_i1	Papilio polytes kanadaptin (LOC106106947)
TR18358|c0_g1_i1	uncharacterized protein LOC105387608 [Plutella xylostella]
TR18359|c0_g2_i1	Papilio xuthus enhancer of split mbeta protein-like (LOC106126594)
TR18387|c0_g1_i1	Bombyx mori chromosome transmission fidelity protein 18 homolog (LOC101736847)
TR18400|c0_g1_i1	RNA-directed DNA polymerase from mobile element jockey-like [Papilio machaon]
TR18405|c0_g1_i1	Papilio machaon uncharacterized LOC106710540 (LOC106710540)
TR18406|c0_g1_i1	Bombyx mori cytochrome b561 (LOC101741447), X1
TR18416|c0_g1_i1	Drosophila melanogaster pre-mRNA processing factor 8 (Prp8)
TR18430|c0_g1_i1	nitrilase, partial [Heliothis virescens]
TR18432|c0_g1_i1	hypothetical protein KGM_21374 [Danaus plexippus]
TR18501|c0_g1_i1	Papilio xuthus isoleucine--tRNA ligase, mitochondrial (LOC106116285), X1
TR18502|c0_g2_i1	Drosophila melanogaster ubiquitin specific protease 32, E (Usp32)
TR18511|c0_g1_i1	Bombyx mori HIRA-interacting protein 3-like (LOC101738561)
TR18516|c0_g1_i1	Amyelois transitella transmembrane protease serine 9-like (LOC106137607)
TR18518|c0_g1_i1	Amyelois transitella uncharacterized LOC106142568 (LOC106142568)
TR18521|c0_g2_i1	Uncharacterized protein OBRU01_09221 [Operophtera brumata]
TR18521|c0_g3_i1	Uncharacterized protein OBRU01_09221 [Operophtera brumata]
TR18522|c0_g1_i1	Drosophila melanogaster prophenoloxidase 2 (PPO2)
TR18532|c0_g1_i2	Drosophila melanogaster CG17209 (CG17209)
TR18537|c0_g1_i1	nuclear RNA export factor 2-like isoform X2 [Papilio xuthus]
TR18543|c0_g2_i1	Amyelois transitella glycerophosphodiester phosphodiesterase 1 (LOC106135358), X1
TR18547|c0_g1_i1	Microplitis demolitor uncharacterized LOC103572275 (LOC103572275)
TR18553|c0_g1_i1	hypothetical protein KGM_02638 [Danaus plexippus]
TR18554|c0_g2_i1	Papilio xuthus E3 ubiquitin-protein ligase rififylin (LOC106128229)
TR18554|c0_g2_i2	Papilio xuthus E3 ubiquitin-protein ligase rififylin (LOC106128229)
TR18555|c0_g1_i1	Papilio xuthus dual specificity protein phosphatase 12-like (LOC106116990)
TR18559|c0_g1_i1	Papilio xuthus tRNA dimethylallyltransferase, mitochondrial (LOC106121516)
TR18560|c0_g1_i1	Drosophila melanogaster helicase at 25E, C (Hel25E)
TR18569|c0_g1_i1	Drosophila melanogaster cytochrome b5, B (Cyt-b5)
TR18579|c0_g1_i1	Amyelois transitella forkhead box protein K1 (LOC106134327)
TR18579|c0_g2_i1	Amyelois transitella forkhead box protein K1 (LOC106134327)
TR18583|c0_g1_i1	Plutella xylostella RNA-directed DNA polymerase from mobile element jockey-like (LOC105382307)
TR18598|c0_g1_i1	Bombyx mori uncharacterized LOC105841297 (LOC105841297)
TR18600|c0_g1_i1	hypothetical protein RR48_09469 [Papilio machaon]
TR18604|c0_g1_i1	Bombyx mori perilipin-4 (LOC101736140), X1
TR18619|c0_g1_i1	uncharacterized protein LOC106714066 isoform X2 [Papilio machaon]
TR18626|c0_g1_i1	Plutella xylostella DNA excision repair protein ERCC-1-like (LOC105384454)
TR18629|c0_g1_i1	Amyelois transitella microtubule-actin cross-linking factor 1, isoforms 1/2/3/5 (LOC106135826)
TR18651|c0_g1_i1	Uncharacterized protein OBRU01_16414 [Operophtera brumata]
TR18665|c0_g1_i1	Papilio polytes probable ATP-dependent RNA helicase spindle-E (LOC106101139)
TR18723|c0_g1_i1	Amyelois transitella probable ATP-dependent RNA helicase DHX34 (LOC106129068)
TR18750|c0_g1_i1	Amyelois transitella prominin-1 (LOC106142333)
TR18750|c0_g3_i1	Papilio xuthus prominin-like protein (LOC106120995)
TR18751|c0_g1_i1	Drosophila melanogaster glutamine synthetase 2, A (Gs2)
TR18755|c0_g2_i1	Papilio polytes uncharacterized LOC106111871 (LOC106111871), X3
TR18756|c0_g1_i1	Papilio machaon uncharacterized LOC106710540 (LOC106710540)
TR18760|c0_g1_i2	Drosophila melanogaster Zinc/iron regulated transporter-related protein 42C.1 (Zip42C.1)
TR18761|c0_g1_i1	Drosophila melanogaster Cd GTPase activating protein-related (CdGAPr), A
TR18761|c1_g2_i1	Drosophila melanogaster Cd GTPase activating protein-related (CdGAPr), A
TR18763|c0_g1_i2	Drosophila melanogaster vacuolar protein sorting 2 (Vps2)
TR18765|c0_g1_i1	uncharacterized protein LOC101738987 isoform X1 [Bombyx mori]
TR18765|c0_g1_i2	hypothetical protein KGM_11257 [Danaus plexippus]
TR18772|c0_g1_i1	Drosophila melanogaster pathetic (path), E
TR18777|c0_g1_i1	Amyelois transitella 1-phosphatidylinositol 4,5-bisphosphate phosphodiesterase gamma-1 (LOC106133856), X1
TR18789|c0_g1_i1	zinc finger protein 93-like [Amyelois transitella]
TR18791|c0_g1_i1	RNA-directed DNA polymerase from mobile element jockey-like [Papilio machaon]
TR18806|c0_g1_i1	Papilio xuthus zinc transporter ZIP11 (LOC106121409)
TR18808|c0_g1_i1	Drosophila melanogaster trehalose transporter 1-1, B (Tret1-1)
TR18812|c0_g1_i1	Amyelois transitella uncharacterized LOC106129474 (LOC106129474), X1
TR18812|c0_g2_i2	Amyelois transitella uncharacterized LOC106129474 (LOC106129474), X1
TR18815|c1_g1_i1	Amyelois transitella DNA mismatch repair protein Mlh1 (LOC106130747), X1
TR18823|c0_g1_i1	Drosophila melanogaster rhomboid-4 (rho-4), A
TR18823|c0_g2_i1	Papilio machaon rhomboid-related protein 2-like (LOC106712984), X1
TR18823|c0_g3_i1	Drosophila melanogaster rhomboid-4 (rho-4), A
TR18825|c0_g1_i1	Papilio polytes ataxin-2-like protein (LOC106108977), X1
TR18825|c0_g2_i1	Drosophila melanogaster Ataxin-2 (Atx2), C
TR18827|c0_g1_i1	Drosophila melanogaster ECSIT (ECSIT)
TR18829|c0_g2_i1	Bombyx mori nucleosome-remodeling factor subunit NURF301 (LOC101741800)
TR18829|c0_g3_i1	Drosophila melanogaster enhancer of bithorax, A (E(bx))
TR18829|c0_g4_i1	Drosophila melanogaster enhancer of bithorax, A (E(bx))
TR18830|c0_g1_i1	Amyelois transitella long-chain fatty acid transport protein 1-like (LOC106138008)
TR18831|c0_g1_i1	Drosophila melanogaster crocodile (croc)
TR18833|c0_g2_i2	Drosophila melanogaster TATA box binding protein-related factor 2 (Trf2), H
TR18833|c0_g2_i3	Drosophila melanogaster TATA box binding protein-related factor 2 (Trf2), H
TR18833|c0_g2_i4	Drosophila melanogaster TATA box binding protein-related factor 2 (Trf2), H
TR18836|c0_g1_i1	Papilio xuthus uncharacterized protein CG16817-like (LOC106117139)
TR18837|c0_g1_i1	Bombyx mori blastoderm-specific protein 25D-like (LOC101739172), partial mRNA
TR18843|c0_g1_i1	Papilio machaon uncharacterized LOC106712688 (LOC106712688)
TR18844|c0_g1_i1	Acyrthosiphon pisum RNA-directed DNA polymerase from mobile element jockey-like (LOC103311688), partial mRNA
TR18849|c0_g1_i1	Bombyx mori zinc finger protein 98-like (LOC101737718)
TR18853|c0_g1_i1	hypothetical protein KGM_20235 [Danaus plexippus]
TR18859|c0_g1_i1	Amyelois transitella DNA repair protein RAD51 homolog 4 (LOC106134516)
TR18881|c0_g1_i1	Drosophila melanogaster ephrin, C (Ephrin)
TR18882|c0_g1_i1	uncharacterized protein LOC106108014 isoform X1 [Papilio polytes]
TR18900|c0_g1_i1	protein cab-1 isoform X2 [Amyelois transitella]
TR18909|c0_g1_i1	Papilio xuthus serine protease easter-like (LOC106120264)
TR18915|c0_g2_i1	Amyelois transitella laminin subunit alpha (LOC106129521)
TR18930|c0_g1_i1	Papilio machaon uncharacterized LOC106719790 (LOC106719790)
TR18930|c0_g1_i2	Papilio xuthus uncharacterized LOC106121617 (LOC106121617)
TR18931|c0_g1_i2	Amyelois transitella TBC1 domain family member 5 (LOC106130355)
TR18931|c0_g1_i4	Amyelois transitella TBC1 domain family member 5 (LOC106130355)
TR18931|c0_g1_i8	Amyelois transitella TBC1 domain family member 5 (LOC106130355)
TR18932|c0_g1_i1	Drosophila melanogaster cleavage and polyadenylation specificity factor 73 (Cpsf73)
TR18933|c0_g1_i1	Amyelois transitella NADPH:adrenodoxin oxidoreductase, mitochondrial (LOC106138700), X1
TR18934|c4_g1_i1	Amyelois transitella GPALPP motifs-containing protein 1 (LOC106137004), X1
TR18934|c4_g1_i2	Amyelois transitella uncharacterized LOC106129749 (LOC106129749)
TR18934|c4_g2_i1	Bombyx mori ADP-ribosylation factor-like protein (LOC692858), X1
TR18935|c0_g1_i1	Drosophila melanogaster vacuolar protein sorting 4, A (Vps4)
TR18935|c0_g1_i2	Drosophila melanogaster vacuolar protein sorting 4, A (Vps4)
TR18936|c1_g1_i1	Papilio xuthus uncharacterized LOC106125042 (LOC106125042)
TR18936|c1_g1_i2	Papilio xuthus uncharacterized LOC106125042 (LOC106125042)
TR18937|c1_g1_i2	Plutella xylostella uncharacterized LOC105385054 (LOC105385054)
TR18938|c0_g3_i2	Drosophila melanogaster adenylate kinase 2 (Adk2)
TR18939|c0_g1_i1	uncharacterized protein LOC106115263 [Papilio xuthus]
TR18939|c0_g2_i1	uncharacterized protein LOC105841651 [Bombyx mori]
TR18940|c0_g1_i1	Polistes canadensis collagen alpha-1(XI) chain-like (LOC106788612)
TR18941|c0_g1_i1	Bombyx mori venom protease-like (LOC101742608)
TR18941|c0_g2_i1	Papilio polytes trypsin-1-like (LOC106107535)
TR18944|c0_g1_i1	Drosophila melanogaster testin ortholog (Tes)
TR18945|c0_g1_i1	Bombyx mori centromere-associated protein E-like (LOC101738516)
TR18945|c0_g1_i2	Bombyx mori centromere-associated protein E-like (LOC101738516)
TR18945|c0_g2_i1	Plutella xylostella putative leucine-rich repeat-containing protein DDB_G0290503 (LOC105387312)
TR18945|c0_g3_i1	Amyelois transitella centromere protein F-like (LOC106137225)
TR18946|c0_g1_i1	Papilio polytes transcriptional regulator ATRX homolog (LOC106108720)
TR18947|c0_g1_i1	Papilio machaon mediator of RNA polymerase II transcription subunit 12 (LOC106718869)
TR18948|c0_g1_i1	Drosophila melanogaster CG6767, A (CG6767)
TR18948|c0_g1_i3	Drosophila melanogaster CG6767, A (CG6767)
TR18950|c0_g1_i1	Amyelois transitella uncharacterized LOC106142239 (LOC106142239)
TR18950|c0_g1_i2	Amyelois transitella uncharacterized LOC106142239 (LOC106142239)
TR18951|c0_g1_i1	Drosophila melanogaster HTRA2-related serine protease (HtrA2), A
TR18954|c0_g1_i1	Papilio xuthus UPF0061 protein Pfl01_0444-like (LOC106117617)
TR18957|c0_g1_i1	Drosophila melanogaster Crk oncogene (Crk), B
TR18958|c0_g1_i1	Drosophila melanogaster Succinyl-CoA:3-ketoacid CoA transferase (SCOT), B
TR18958|c0_g1_i2	Drosophila melanogaster Succinyl-CoA:3-ketoacid CoA transferase (SCOT), B
TR18960|c0_g1_i6	Drosophila melanogaster CG7220, D (CG7220)
TR18961|c0_g1_i2	Drosophila melanogaster CG4658, C (CG4658)
TR18962|c0_g1_i1	Drosophila melanogaster discs overgrown (dco), B
TR18962|c0_g1_i2	Drosophila melanogaster discs overgrown (dco), B
TR18962|c0_g1_i3	Drosophila melanogaster discs overgrown (dco), B
TR18962|c0_g1_i5	Drosophila melanogaster discs overgrown (dco), B
TR18962|c0_g1_i6	Drosophila melanogaster discs overgrown (dco), B
TR18963|c0_g1_i1	Amyelois transitella transposable element Tcb1 transposase (LOC106131784)
TR18965|c0_g1_i2	Amyelois transitella cofilin/actin-depolymerizing factor homolog (LOC106142143)
TR18966|c0_g1_i1	Drosophila melanogaster TBP-associated factor 7 (Taf7), A
TR18967|c0_g1_i1	Amyelois transitella E3 ubiquitin-protein ligase UBR1 (LOC106136634)
TR18967|c1_g1_i1	Drosophila melanogaster Ubr1 ubiquitin ligase (Ubr1), A
TR18968|c0_g1_i1	Papilio xuthus structural maintenance of chromosomes protein 5 (LOC106118704), X1
TR18968|c1_g1_i1	Papilio xuthus structural maintenance of chromosomes protein 5 (LOC106118704), X1
TR18969|c0_g1_i1	Papilio xuthus uncharacterized LOC106122899 (LOC106122899), X4
TR18969|c0_g1_i2	Amyelois transitella uncharacterized LOC106130105 (LOC106130105), X2
TR18969|c0_g1_i3	Plutella xylostella uncharacterized LOC105391939 (LOC105391939), X2
TR18969|c0_g1_i4	Amyelois transitella uncharacterized LOC106130105 (LOC106130105), X1
TR18972|c0_g3_i1	Drosophila melanogaster ArfGAP with SH3 domain, ankyrin repeat and PH domain (Asap), D
TR18972|c0_g3_i2	Drosophila melanogaster ArfGAP with SH3 domain, ankyrin repeat and PH domain (Asap), D
TR18972|c0_g3_i4	Drosophila melanogaster ArfGAP with SH3 domain, ankyrin repeat and PH domain (Asap), D
TR18978|c5_g1_i1	Amyelois transitella bromodomain adjacent to zinc finger domain protein 1A (LOC106137880)
TR18979|c0_g1_i1	Papilio machaon solute carrier family 25 member 51 (LOC106712277)
TR18980|c3_g3_i3	Microplitis demolitor zinc finger BED domain-containing protein 1-like (LOC106693739)
TR18980|c3_g4_i1	Microplitis demolitor uncharacterized LOC106693741 (LOC106693741)
TR18981|c0_g1_i1	Papilio xuthus Golgi-specific brefeldin A-resistance guanine nucleotide exchange factor 1 (LOC106116947), X1
TR18982|c0_g1_i1	Bombyx mori major facilitator superfamily domain-containing protein 12-like (LOC101745925), X1
TR18983|c0_g1_i1	Drosophila melanogaster CG7967 (CG7967)
TR18983|c0_g2_i1	Drosophila melanogaster CG7967 (CG7967)
TR18985|c0_g2_i1	Amyelois transitella hybrid signal transduction histidine kinase A-like (LOC106129383), X1
TR18987|c0_g2_i1	Drosophila melanogaster secretory pathway calcium atpase, A (SPoCk)
TR18987|c0_g2_i2	Drosophila melanogaster secretory pathway calcium atpase, A (SPoCk)
TR18987|c0_g2_i3	Drosophila melanogaster secretory pathway calcium atpase, A (SPoCk)
TR18988|c0_g1_i1	Papilio polytes protein arginine N-methyltransferase 5 (LOC106108025)
TR18990|c1_g5_i1	Papilio machaon spherulin-2A-like (LOC106707682), partial mRNA
TR18991|c0_g1_i1	Drosophila melanogaster CG11779, B (CG11779)
TR18992|c0_g1_i4	Drosophila melanogaster hepatocyte growth factor regulated tyrosine kinase substrate, C (Hrs)
TR18993|c0_g2_i1	Amyelois transitella arginine/serine-rich protein PNISR (LOC106137242), X2
TR18993|c0_g2_i2	Amyelois transitella arginine/serine-rich protein PNISR (LOC106137242), X1
TR18993|c0_g2_i3	Amyelois transitella arginine/serine-rich protein PNISR (LOC106137242), X2
TR18993|c0_g2_i5	Amyelois transitella arginine/serine-rich protein PNISR (LOC106137242), X1
TR18995|c0_g1_i2	Plutella xylostella uncharacterized LOC105382160 (LOC105382160)
TR18995|c0_g1_i4	Amyelois transitella uncharacterized LOC106143083 (LOC106143083)
TR18995|c0_g1_i5	Amyelois transitella uncharacterized LOC106143086 (LOC106143086)
TR18995|c0_g1_i6	Plutella xylostella uncharacterized LOC105382160 (LOC105382160)
TR18995|c0_g1_i7	Amyelois transitella uncharacterized LOC106143083 (LOC106143083)
TR18997|c0_g1_i1	Bombyx mori serine protease easter-like (LOC101739185)
TR18997|c0_g1_i2	Bombyx mori serine protease easter-like (LOC101739185)
TR18997|c0_g1_i3	Amyelois transitella serine protease easter-like (LOC106130863)
TR19000|c0_g1_i1	Drosophila melanogaster CG4747, B (CG4747)
TR19000|c0_g1_i2	Drosophila melanogaster CG4747, B (CG4747)
TR19000|c0_g1_i3	Drosophila melanogaster CG4747, B (CG4747)
TR19000|c0_g1_i4	Drosophila melanogaster CG4747, B (CG4747)
TR19001|c1_g1_i1	Drosophila melanogaster core 1 galactosyltransferase A, C (C1GalTA)
TR19001|c1_g1_i2	Drosophila melanogaster core 1 galactosyltransferase A, C (C1GalTA)
TR19002|c0_g1_i1	Drosophila melanogaster CG32506, C (CG32506)
TR19005|c0_g1_i1	Papilio machaon ER degradation-enhancing alpha-mannosidase-like protein 2 (LOC106713512)
TR19008|c0_g1_i2	putative RNA-directed DNA polymerase [Operophtera brumata]
TR19008|c0_g1_i3	Amyelois transitella RNA-directed DNA polymerase from mobile element jockey-like (LOC106137300), X1
TR19008|c0_g2_i1	Amyelois transitella RNA-directed DNA polymerase from mobile element jockey-like (LOC106137300), X1
TR19009|c0_g1_i1	Drosophila melanogaster shrub (shrb)
TR19009|c0_g1_i2	Drosophila melanogaster shrub (shrb)
TR19010|c0_g1_i1	Amyelois transitella gastrula zinc finger protein XlCGF26.1-like (LOC106140966)
TR19011|c0_g1_i1	Drosophila melanogaster cctgamma, B (Cctgamma)
TR19012|c3_g1_i1	Amyelois transitella uncharacterized LOC106139137 (LOC106139137), X1
TR19015|c0_g1_i1	Drosophila melanogaster locomotion defects (loco), C
TR19015|c0_g1_i2	Papilio machaon regulator of G-protein signaling loco (LOC106710307)
TR19015|c0_g1_i3	Papilio machaon regulator of G-protein signaling loco (LOC106710307)
TR19015|c0_g1_i8	Drosophila melanogaster locomotion defects (loco), C
TR19016|c0_g1_i1	Papilio polytes organic cation transporter protein (LOC106112030)
TR19017|c0_g1_i2	Papilio machaon putative uncharacterized protein DDB_G0291608 (LOC106715996)
TR19017|c0_g1_i3	Papilio machaon putative uncharacterized protein DDB_G0291608 (LOC106715996)
TR19020|c2_g1_i2	Plutella xylostella CCAAT/enhancer-binding protein gamma-like (LOC105383563)
TR19020|c2_g1_i4	Plutella xylostella CCAAT/enhancer-binding protein gamma-like (LOC105383563)
TR19020|c2_g1_i5	Plutella xylostella CCAAT/enhancer-binding protein gamma-like (LOC105383563)
TR19022|c2_g4_i2	Drosophila melanogaster eIF4E-4 (eIF4E-4)
TR19023|c0_g1_i1	Amyelois transitella GTPase-activating Rap/Ran-GAP domain-like protein 3 (LOC106129439)
TR19023|c0_g1_i2	Amyelois transitella GTPase-activating Rap/Ran-GAP domain-like protein 3 (LOC106129439)
TR19023|c0_g1_i3	Amyelois transitella GTPase-activating Rap/Ran-GAP domain-like protein 3 (LOC106129439)
TR19024|c0_g2_i1	Drosophila melanogaster CG32344 (CG32344)
TR19026|c0_g1_i1	Drosophila melanogaster mitochondrial alanyl-tRNA synthetase (Aats-ala-m)
TR19027|c1_g1_i1	fibrillin-1 [Ceratitis capitata]
TR19027|c2_g1_i1	EGF-like domain containing protein, partial [Oryctes borbonicus]
TR19029|c0_g1_i1	peptidoglycan recognition protein 1-like isoform X1 [Papilio polytes]
TR19029|c0_g1_i2	Bombyx mori peptidoglycan recognition protein-like (LOC101739748), X1
TR19029|c0_g1_i3	Bombyx mori peptidoglycan recognition protein-like (LOC101739748), X1
TR19029|c0_g1_i4	peptidoglycan-recognition protein 1-like isoform X2 [Papilio machaon]
TR19029|c0_g1_i5	Bombyx mori peptidoglycan recognition protein-like (LOC101739748), X1
TR19030|c0_g1_i1	Amyelois transitella serine/arginine repetitive matrix protein 1 (LOC106142956), X1
TR19030|c1_g1_i3	Bombyx mori serine/arginine repetitive matrix protein 1 (LOC101744610), X1
TR19031|c1_g1_i1	Amyelois transitella uncharacterized LOC106129494 (LOC106129494)
TR19031|c1_g1_i2	Amyelois transitella uncharacterized LOC106129494 (LOC106129494)
TR19039|c0_g1_i1	Amyelois transitella A disintegrin and metalloproteinase with thrombospondin motifs 7-like (LOC106129748)
TR19039|c0_g1_i2	Drosophila melanogaster CG4096, B (CG4096)
TR19041|c0_g1_i1	Drosophila melanogaster Start1, B (Start1)
TR19041|c0_g1_i2	Drosophila melanogaster Start1, B (Start1)
TR19041|c0_g1_i3	Drosophila melanogaster Start1, B (Start1)
TR19041|c0_g1_i4	Drosophila melanogaster Start1, B (Start1)
TR19043|c0_g1_i1	Amyelois transitella uncharacterized LOC106137672 (LOC106137672), X1
TR19043|c0_g1_i2	Amyelois transitella uncharacterized LOC106137672 (LOC106137672), X1
TR19044|c0_g1_i1	Drosophila melanogaster CG5001, C (CG5001)
TR19046|c0_g1_i1	Drosophila melanogaster FK506-binding protein 14 ortholog (Fkbp14), C
TR19046|c0_g1_i2	Drosophila melanogaster FK506-binding protein 14 ortholog (Fkbp14), C
TR19049|c0_g1_i2	Drosophila melanogaster BTB (POZ) domain containing 9 ortholog (BTBD9), A
TR19049|c0_g1_i3	Drosophila melanogaster BTB (POZ) domain containing 9 ortholog (BTBD9), A
TR19049|c0_g1_i4	Drosophila melanogaster BTB (POZ) domain containing 9 ortholog (BTBD9), A
TR19050|c0_g1_i1	Amyelois transitella scm-like with four MBT domains protein 2 (LOC106132218)
TR19052|c0_g1_i1	Papilio xuthus trafficking kinesin-binding protein 1 (LOC106128373), X1
TR19055|c1_g1_i1	Bombyx mori double-stranded RNA-specific editase 1 (LOC100101209), X1
TR19057|c0_g1_i1	Drosophila melanogaster Ubr3 ubiquitin ligase (Ubr3), A
TR19057|c0_g1_i2	Amyelois transitella E3 ubiquitin-protein ligase UBR3 (LOC106138019)
TR19058|c0_g1_i1	Drosophila melanogaster Gld2, B (Gld2)
TR19058|c0_g1_i2	Plutella xylostella poly(A) RNA polymerase gld-2 homolog A-like (LOC105390983)
TR19060|c0_g1_i1	Drosophila melanogaster dishevelled associated activator of morphogenesis, B (DAAM)
TR19061|c0_g1_i1	Drosophila melanogaster CG5885, A (CG5885)
TR19064|c0_g1_i1	Drosophila melanogaster midway (mdy), E
TR19064|c0_g1_i3	Drosophila melanogaster midway (mdy), E
TR19064|c0_g1_i6	Drosophila melanogaster midway (mdy), E
TR19064|c0_g2_i1	Drosophila melanogaster midway (mdy), E
TR19065|c0_g1_i1	Athalia rosae cyclic AMP-dependent transcription factor ATF-6 alpha (LOC105684822), X1
TR19067|c0_g1_i1	hemicentin-like protein 1 [Spodoptera frugiperda]
TR19068|c0_g1_i1	Drosophila melanogaster CG5705 (CG5705)
TR19069|c0_g2_i4	Bombyx mori TPR-repeat protein (LOC693089)
TR19070|c0_g1_i1	Papilio polytes mediator of RNA polymerase II transcription subunit 14 (LOC106110968), partial mRNA
TR19073|c0_g1_i1	Drosophila melanogaster CG5021, B (CG5021)
TR19075|c1_g1_i1	Drosophila melanogaster SC35, B (SC35)
TR19075|c1_g1_i2	Drosophila melanogaster SC35, B (SC35)
TR19076|c0_g1_i1	Bombyx mori nuclear receptor coactivator 6-like (LOC101738211)
TR19076|c0_g1_i2	Papilio machaon uncharacterized LOC106718680 (LOC106718680)
TR19078|c0_g1_i1	Drosophila melanogaster CG12262 (CG12262)
TR19078|c0_g1_i2	Drosophila melanogaster CG12262 (CG12262)
TR19079|c0_g1_i2	Drosophila melanogaster endosomal maturation defective (ema), A
TR19079|c0_g2_i1	Drosophila melanogaster CG42748, B (CG42748)
TR19082|c0_g2_i6	Drosophila melanogaster caper, A (Caper)
TR19082|c0_g2_i8	Drosophila melanogaster caper, A (Caper)
TR19084|c0_g1_i1	Drosophila melanogaster mitochondrial ribosomal protein S14 (mRpS14), A
TR19084|c0_g2_i1	Drosophila melanogaster mitochondrial ribosomal protein S14 (mRpS14), A
TR19085|c0_g1_i1	Drosophila melanogaster CG14688 (CG14688)
TR19085|c0_g2_i2	Drosophila melanogaster CG14688 (CG14688)
TR19086|c0_g2_i1	Bombyx mori chromobox-like protein 5 (LOC733127)
TR19088|c1_g1_i1	Drosophila melanogaster zinc transporter 63C, E (ZnT63C)
TR19089|c0_g1_i1	Bombyx mori TELO2-interacting protein 1 homolog (LOC101735592)
TR19089|c0_g1_i3	Plutella xylostella TELO2-interacting protein 1 homolog (LOC105394321)
TR19090|c0_g2_i1	asparagine synthetase domain-containing protein CG17486 [Amyelois transitella]
TR19090|c1_g1_i1	Papilio polytes asparagine synthetase domain-containing protein CG17486-like (LOC106099806)
TR19090|c1_g2_i1	Amyelois transitella asparagine synthetase domain-containing protein CG17486 (LOC106143627)
TR19090|c1_g3_i1	Amyelois transitella asparagine synthetase domain-containing protein CG17486 (LOC106143627)
TR19096|c0_g1_i1	Amyelois transitella transcription initiation factor TFIID subunit 10-like (LOC106135361)
TR19096|c0_g1_i2	Amyelois transitella transcription initiation factor TFIID subunit 10-like (LOC106135361)
TR19097|c0_g1_i1	Papilio xuthus probable cytochrome P450 304a1 (LOC106116020)
TR19099|c0_g1_i2	Bombyx mori probable Ufm1-specific protease 1 (LOC101739001)
TR19103|c0_g1_i1	Papilio polytes nucleolar protein 14 homolog (LOC106105962)
TR19104|c0_g1_i1	Amyelois transitella remodeling and spacing factor 1 (LOC106132262)
TR19105|c0_g2_i1	Drosophila melanogaster inositol 1,4,5-triphosphate kinase 2, B (IP3K2)
TR19105|c0_g3_i1	Bombyx mori inositol-trisphosphate 3-kinase A-like (LOC101739314)
TR19106|c0_g1_i1	Plutella xylostella very-long-chain (3R)-3-hydroxyacyl-CoA dehydratase (LOC105382787), X1
TR19109|c0_g1_i1	Amyelois transitella spermine synthase (LOC106143575)
TR19110|c0_g1_i1	Bombyx mori cathepsin L like protein (Catl-like)
TR19111|c0_g1_i1	Drosophila melanogaster vacuolar H[+] ATPase 36kD subunit 1 (Vha36-1)
TR19112|c0_g1_i1	uncharacterized protein LOC101743463 [Bombyx mori]
TR19113|c0_g1_i1	Amyelois transitella general transcription factor IIH subunit 2 (LOC106132071)
TR19113|c1_g2_i1	Amyelois transitella general transcription factor IIH subunit 2 (LOC106132071)
TR19114|c0_g1_i2	Drosophila melanogaster CG6439, A (CG6439)
TR19115|c0_g1_i1	Drosophila melanogaster coat protein (coatomer) beta' (beta'COP)
TR19117|c0_g1_i1	Papilio polytes UPF0454 protein C12orf49 homolog (LOC106107591)
TR19129|c0_g1_i1	Amyelois transitella histone-lysine N-methyltransferase 2D-like (LOC106132394), X2
TR19129|c0_g1_i2	Amyelois transitella histone-lysine N-methyltransferase 2D-like (LOC106132394), X1
TR19132|c0_g1_i1	Amyelois transitella VWFA and cache domain-containing protein CG16868 (LOC106132847)
TR19161|c0_g1_i1	Bombyx mori peflin (LOC101739947), X1
TR19179|c0_g1_i1	hypothetical protein RR46_07030 [Papilio xuthus]
TR19179|c0_g1_i2	Amyelois transitella protein vreteno (LOC106140589)
TR19184|c0_g1_i1	Bombyx mori transmembrane protein 205 (LOC101737430)
TR19200|c0_g1_i1	Papilio machaon tRNA-dihydrouridine(20a/20b) synthase [NAD(P)+]-like (LOC106714768)
TR19206|c0_g1_i1	Drosophila melanogaster Ef1alpha-like factor (Elf), A
TR19222|c0_g1_i1	uncharacterized protein LOC106129228 [Amyelois transitella]
TR19229|c0_g1_i1	Papilio xuthus serine protease gd-like (LOC106117875), X2
TR19238|c0_g1_i1	phosphotriesterase-related protein [Helicoverpa zea]
TR19250|c0_g1_i1	Drosophila melanogaster homeodomain interacting protein kinase, B (Hipk)
TR19270|c0_g1_i1	Bombyx mori hemocytin (LOC692743)
TR19318|c0_g1_i1	uncharacterized protein LOC106139163 isoform X1 [Amyelois transitella]
TR19321|c0_g1_i1	Amyelois transitella ras GTPase-activating protein-binding protein 2 (LOC106134791)
TR19323|c0_g1_i1	Amyelois transitella A-kinase anchor protein 1, mitochondrial (LOC106139071), X3
TR19338|c0_g1_i1	Papilio polytes collagen alpha-1(IV) chain (LOC106099575)
TR19341|c0_g1_i1	Ceratitis capitata uncharacterized LOC101452609 (LOC101452609)
TR19351|c0_g1_i1	Drosophila melanogaster heat shock protein cognate 5, A (Hsc70-5)
TR19353|c0_g1_i1	Drosophila melanogaster CG31648 (CG31648)
TR19362|c0_g1_i1	Bombyx mori protein fuzzy homolog (LOC101739549), X1
TR19387|c0_g1_i1	Plutella xylostella cyclin-G-associated kinase (LOC105383047)
TR19395|c0_g1_i1	Plutella xylostella AT-rich interactive domain-containing protein 4B-like (LOC105382411)
TR19397|c0_g1_i1	RNA-directed DNA polymerase from mobile element jockey isoform X1 [Amyelois transitella]
TR19405|c0_g1_i1	Amyelois transitella E3 ubiquitin-protein ligase RNF34 (LOC106142375)
TR19409|c0_g1_i1	Amyelois transitella mannose-P-dolichol utilization defect 1 protein homolog (LOC106134068)
TR19410|c0_g1_i1	Solenopsis invicta maternal protein pumilio (LOC105199367), X1
TR19411|c0_g1_i1	Drosophila melanogaster DnaJ homolog (DnaJ-H), B
TR19421|c0_g1_i1	Amyelois transitella uncharacterized LOC106133746 (LOC106133746)
TR19426|c0_g1_i1	promoting protein [Danaus plexippus]
TR19427|c0_g1_i1	Protein kibra [Papilio xuthus]
TR19432|c0_g1_i1	Amyelois transitella RNA-directed DNA polymerase from mobile element jockey-like (LOC106130021)
TR19433|c0_g1_i1	Bombyx mori nicastrin (LOC101744564)
TR19436|c0_g1_i1	Amyelois transitella piggyBac transposable element-derived protein 3-like (LOC106132883)
TR19439|c0_g1_i1	putative tick transposon [Operophtera brumata]
TR19449|c0_g1_i1	Bombyx mori connectin-like (LOC101746528), X1
TR19459|c0_g1_i1	Drosophila melanogaster furry (fry), B
TR19489|c0_g1_i1	Papilio polytes uncharacterized LOC106105958 (LOC106105958)
TR19489|c1_g2_i1	Papilio polytes uncharacterized LOC106105958 (LOC106105958)
TR19494|c0_g1_i1	Papilio machaon uncharacterized LOC106712994 (LOC106712994)
TR19495|c0_g1_i1	Bombyx mori uncharacterized LOC101743519 (LOC101743519)
TR19495|c0_g3_i1	Bombyx mori uncharacterized LOC101743519 (LOC101743519)
TR19509|c0_g1_i1	Amyelois transitella protein charybde-like (LOC106139607)
TR19509|c0_g3_i1	Amyelois transitella protein charybde-like (LOC106139607)
TR19509|c0_g3_i2	Amyelois transitella protein charybde-like (LOC106139607)
TR19514|c0_g2_i1	Bombyx mori uncharacterized LOC101743413 (LOC101743413), X1
TR19534|c0_g1_i1	Amyelois transitella tuberin (LOC106133135)
TR19536|c0_g1_i1	Papilio polytes SAGA-associated factor 11 homolog (LOC106101182)
TR19548|c0_g1_i1	Drosophila melanogaster lipoic acid synthase (Las)
TR19549|c0_g1_i1	Drosophila melanogaster Glutamyl-tRNA(Gln) amidotransferase, subunit A (GatA)
TR19554|c1_g1_i1	Amyelois transitella liprin-beta-1 (LOC106131274), X1
TR19554|c1_g2_i1	Amyelois transitella liprin-beta-1 (LOC106131274), X1
TR19554|c2_g1_i1	Papilio polytes uncharacterized LOC106100388 (LOC106100388)
TR19556|c0_g1_i1	Drosophila melanogaster CG4300, B (CG4300)
TR19557|c0_g1_i1	Drosophila melanogaster spliceosomal protein on the X (Spx)
TR19563|c0_g1_i1	Papilio polytes GPI transamidase component PIG-S (LOC106108425), X1
TR19563|c0_g1_i2	Papilio polytes GPI transamidase component PIG-S (LOC106108425), X1
TR19565|c0_g1_i1	Amyelois transitella apolipophorin-3-like (LOC106140286), X1
TR19584|c0_g1_i1	Plutella xylostella prosaposin-like (LOC105397196)
TR19621|c0_g1_i1	Drosophila melanogaster wunen (wun), B
TR19651|c0_g1_i1	Papilio xuthus anaphase-promoting complex subunit 4 (LOC106123485)
TR19652|c0_g1_i1	Drosophila melanogaster M6, D (M6)
TR19653|c0_g1_i1	Amyelois transitella CCR4-NOT transcription complex subunit 6 (LOC106133101)
TR19654|c0_g1_i1	Drosophila melanogaster ADP ribosylation factor at 102F (Arf102F), A
TR19655|c0_g1_i1	Amyelois transitella uncharacterized LOC106138152 (LOC106138152)
TR19656|c0_g1_i1	Plutella xylostella uncharacterized LOC105386447 (LOC105386447)
TR19656|c0_g1_i2	Plutella xylostella uncharacterized LOC105386447 (LOC105386447)
TR19657|c0_g1_i1	Papilio machaon proteasome activator complex subunit 4-like (LOC106721637), X2
TR19657|c0_g1_i2	Amyelois transitella proteasome activator complex subunit 4B-like (LOC106143630)
TR19658|c0_g2_i1	Drosophila melanogaster CG7637 (CG7637)
TR19658|c0_g2_i2	Drosophila melanogaster CG7637 (CG7637)
TR19660|c0_g1_i1	Drosophila melanogaster CG6330, A (CG6330)
TR19660|c0_g1_i4	Drosophila melanogaster CG6330, A (CG6330)
TR19663|c0_g1_i1	uncharacterized protein LOC101738649 [Bombyx mori]
TR19663|c0_g2_i1	Papilio polytes uncharacterized LOC106108986 (LOC106108986)
TR19664|c0_g1_i1	Drosophila melanogaster p24-related-1 (p24-1), A
TR19664|c0_g1_i3	Amyelois transitella protein YIPF5 (LOC106137644)
TR19665|c0_g1_i1	Harpegnathos saltator uncharacterized LOC105185121 (LOC105185121), X1
TR19666|c0_g1_i1	Drosophila melanogaster CG10565, A (CG10565)
TR19667|c0_g1_i1	Papilio polytes autophagy-related protein 13 homolog (LOC106108995)
TR19667|c0_g1_i2	Papilio polytes autophagy-related protein 13 homolog (LOC106108995)
TR19669|c0_g4_i1	Drosophila melanogaster patronin, B (Patronin)
TR19669|c0_g5_i1	Drosophila melanogaster patronin, K (Patronin)
TR19670|c0_g1_i4	Amyelois transitella uncharacterized LOC106138634 (LOC106138634)
TR19672|c0_g1_i1	Drosophila melanogaster papilin, E (Ppn)
TR19672|c0_g1_i3	Amyelois transitella papilin (LOC106141215), partial mRNA
TR19672|c0_g1_i6	Amyelois transitella papilin (LOC106141215), partial mRNA
TR19673|c0_g1_i2	Drosophila melanogaster meiotic P26 (mei-P26), A
TR19674|c0_g1_i1	Papilio polytes type II inositol 1,4,5-trisphosphate 5-phosphatase (LOC106110030)
TR19676|c0_g1_i1	Uncharacterized protein OBRU01_22419, partial [Operophtera brumata]
TR19676|c2_g1_i1	Trichogramma pretiosum smad nuclear-interacting protein 1 (LOC106650430)
TR19676|c3_g1_i1	Papilio xuthus uncharacterized LOC106125742 (LOC106125742), X1
TR19676|c3_g1_i3	Papilio xuthus uncharacterized LOC106125742 (LOC106125742), X1
TR19677|c0_g1_i2	Papilio xuthus spindle assembly abnormal protein 6 homolog (LOC106115828)
TR19678|c0_g2_i1	Amyelois transitella uncharacterized LOC106141856 (LOC106141856)
TR19678|c0_g2_i2	Bombyx mori uncharacterized LOC101744346 (LOC101744346)
TR19681|c1_g1_i1	Bombyx mori ribonuclease Oy (LOC101746995)
TR19682|c0_g1_i1	Papilio polytes protein-glutamate O-methyltransferase-like (LOC106100249), X1
TR19682|c0_g2_i1	Bombyx mori protein-glutamate O-methyltransferase-like (LOC101744926)
TR19683|c0_g3_i1	Drosophila melanogaster CTP synthase (CTPsyn), A
TR19684|c0_g1_i1	Amyelois transitella gastrula zinc finger protein XlCGF64.1-like (LOC106138005), partial mRNA
TR19684|c0_g1_i2	Amyelois transitella gastrula zinc finger protein XlCGF64.1-like (LOC106138005), partial mRNA
TR19688|c0_g1_i1	Drosophila melanogaster rosy (ry)
TR19688|c1_g2_i1	Drosophila melanogaster rosy (ry)
TR19688|c1_g2_i2	Drosophila melanogaster rosy (ry)
TR19689|c0_g1_i2	Drosophila melanogaster godzilla E3 ubiquitin protein ligase (godzilla), C
TR19689|c0_g1_i3	Drosophila melanogaster godzilla E3 ubiquitin protein ligase (godzilla), C
TR19690|c0_g1_i1	Amyelois transitella pseudouridylate synthase 7 homolog (LOC106130815)
TR19695|c1_g1_i1	Amyelois transitella uncharacterized LOC106137111 (LOC106137111), partial mRNA
TR19695|c1_g1_i2	Amyelois transitella uncharacterized LOC106137111 (LOC106137111), partial mRNA
TR19695|c1_g1_i3	Amyelois transitella uncharacterized LOC106137111 (LOC106137111), partial mRNA
TR19695|c1_g1_i4	Amyelois transitella uncharacterized LOC106137111 (LOC106137111), partial mRNA
TR19695|c1_g2_i1	Amyelois transitella uncharacterized LOC106137111 (LOC106137111), partial mRNA
TR19696|c0_g1_i1	Drosophila melanogaster CG8078 (CG8078)
TR19696|c0_g1_i2	Drosophila melanogaster CG8078 (CG8078)
TR19697|c0_g1_i1	Amyelois transitella uncharacterized oxidoreductase TM_0325-like (LOC106130428)
TR19697|c0_g1_i3	Amyelois transitella uncharacterized oxidoreductase TM_0325-like (LOC106130428)
TR19699|c0_g1_i2	Plutella xylostella cyclin-G-associated kinase (LOC105383047)
TR19699|c0_g1_i3	Plutella xylostella cyclin-G-associated kinase (LOC105383047)
TR19700|c0_g1_i1	Plutella xylostella Fanconi anemia group D2 protein (LOC105390434)
TR19703|c0_g2_i1	Papilio xuthus melanotransferrin (LOC106116348)
TR19703|c0_g2_i2	Papilio polytes melanotransferrin (LOC106102941)
TR19704|c1_g1_i1	Drosophila melanogaster csat, A (Csat)
TR19706|c0_g1_i1	Amyelois transitella uncharacterized LOC106134694 (LOC106134694), X1
TR19706|c0_g1_i2	Plutella xylostella uncharacterized LOC105387937 (LOC105387937)
TR19712|c0_g1_i1	Amyelois transitella uncharacterized LOC106130867 (LOC106130867)
[truncated: 14,431 more rows]

## Sheet: Tni_annotation
Supplementary Table 3. Trichoplusia ni transcript annotation
T. ni GeneID	Annotation (most similar match)
DN100002_c0_g1_i1	Bombyx mori uncharacterized LOC101743953 (LOC101743953)
DN100016_c0_g1_i1	Drosophila melanogaster transmembrane 9 superfamily protein member 4, A (TM9SF4)
DN100021_c0_g1_i1	Bombyx mori palmitoyl-protein thioesterase 1 (LOC101736903), X1
DN100026_c0_g1_i1	Drosophila melanogaster regulatory particle triple-A ATPase 3, A (Rpt3)
DN100071_c0_g1_i1	Papilio xuthus perilipin-4 (LOC106119650), X19
DN100098_c0_g1_i1	Acyrthosiphon pisum uncharacterized LOC103308999 (LOC103308999)
DN100102_c0_g1_i1	Bombyx mori endochitinase A-like (LOC101745433)
DN100120_c0_g1_i1	Papilio xuthus ran-specific GTPase-activating protein-like (LOC106117620)
DN100133_c0_g1_i1	Papilio machaon uncharacterized LOC106712743 (LOC106712743)
DN100192_c0_g1_i1	Amyelois transitella uncharacterized LOC106134907 (LOC106134907)
DN100213_c0_g1_i1	Papilio xuthus dynein heavy chain 1, axonemal-like (LOC106120814)
DN100216_c0_g1_i1	Papilio xuthus carboxylesterase 3 (LOC106113370)
DN10022_c0_g2_i1	Drosophila melanogaster withered (whd), B
DN100220_c0_g1_i1	Papilio xuthus uncharacterized LOC106116537 (LOC106116537)
DN100227_c0_g1_i1	Amyelois transitella exosome complex component RRP40 (LOC106140398)
DN100248_c0_g1_i1	Plutella xylostella uncharacterized LOC105384911 (LOC105384911)
DN10025_c0_g1_i1	Amyelois transitella eukaryotic translation initiation factor 2 subunit 2 (LOC106129754)
DN100260_c0_g1_i1	Papilio polytes matrix metalloproteinase-25-like (LOC106108559)
DN100310_c0_g1_i1	Papilio polytes far upstream element-binding protein 3-like (LOC106111872), X2
DN100325_c0_g1_i1	Bombyx mori venom carboxylesterase-6-like (LOC101739216), X1
DN10033_c0_g1_i1	Drosophila melanogaster steamer duck (stck), C
DN100349_c0_g1_i1	Drosophila melanogaster furin 2, G (Fur2)
DN100351_c0_g1_i1	Bombyx mori spectrin beta chain, non-erythrocytic 5 (LOC101739867)
DN100380_c0_g1_i1	Drosophila melanogaster glutaminase, B (GLS)
DN100389_c0_g1_i1	Bombyx mori uncharacterized LOC101735404 (LOC101735404)
DN100396_c0_g1_i1	Drosophila melanogaster Distal-less (Dll), B
DN100428_c0_g1_i1	Amyelois transitella potassium voltage-gated channel subfamily H member 8 (LOC106131880), X1
DN100461_c0_g1_i1	Papilio xuthus basigin (LOC106114425)
DN100474_c0_g1_i1	Bombyx mori alpha-esterase 3 (ae3)
DN100503_c0_g1_i1	Drosophila melanogaster arouser (aru), C
DN100510_c0_g1_i1	Plutella xylostella uncharacterized LOC105382460 (LOC105382460), X1
DN100519_c0_g1_i1	Amyelois transitella laminin subunit alpha-1-like (LOC106136854), X1
DN100529_c0_g1_i1	Papilio xuthus protein pangolin, isoforms A/H/I/S (LOC106123142), X5
DN100574_c0_g1_i1	Papilio xuthus hrp65 protein-like (LOC106125289), X1
DN100605_c0_g1_i1	Amyelois transitella protein 4.1 homolog (LOC106143468), X1
DN100643_c0_g1_i1	Amyelois transitella protein claret segregational-like (LOC106139050)
DN100660_c0_g1_i1	Drosophila melanogaster CG3355, B (CG3355)
DN10069_c0_g1_i1	Amyelois transitella uncharacterized LOC106143584 (LOC106143584)
DN100705_c0_g1_i1	Drosophila melanogaster CG11897, A (CG11897)
DN100750_c0_g1_i1	Bombyx mori multicopper oxidase 1 (LOC100174976), X1
DN100764_c0_g1_i1	Drosophila melanogaster elongation factor 1 beta, B (Ef1beta)
DN1008_c0_g2_i1	Bombyx mori E3 ubiquitin-protein ligase TRIM33 (LOC101740174)
DN100813_c0_g1_i1	Drosophila melanogaster CG2918, A (CG2918)
DN100830_c0_g1_i1	Drosophila melanogaster CG2862, B (CG2862)
DN100844_c0_g1_i1	Bombyx mori proteasome 26S non-ATPase subunit 12 (LOC692900), X1
DN100847_c0_g1_i1	Drosophila melanogaster helicase at 25E, C (Hel25E)
DN100857_c0_g1_i1	Drosophila melanogaster juvenile hormone epoxide hydrolase 2, D (Jheh2)
DN100874_c0_g2_i1	Bombyx mori uncharacterized LOC101739343 (LOC101739343)
DN10090_c0_g1_i1	Drosophila melanogaster Mgat2, A (Mgat2)
DN100901_c0_g1_i1	Drosophila melanogaster CG42637, A (CG42637)
DN100906_c0_g1_i1	Papilio machaon solute carrier organic anion transporter family member 1A4-like (LOC106716945), X1
DN100925_c0_g1_i1	Drosophila melanogaster CG2063 (CG2063)
DN100951_c0_g1_i1	Papilio machaon titin-like (LOC106717044)
DN100953_c0_g1_i1	Plutella xylostella rho GTPase-activating protein 12-like (LOC105380518)
DN100956_c0_g1_i1	Drosophila melanogaster pre-mRNA processing factor 8 (Prp8)
DN100963_c0_g1_i1	Drosophila melanogaster ribosomal protein LP2 (RpLP2)
DN100976_c0_g1_i1	Papilio xuthus tyrosine-protein kinase shark (LOC106123904)
DN100990_c0_g1_i1	Drosophila melanogaster hormone receptor-like in 38, B (Hr38)
DN100994_c0_g1_i1	Amyelois transitella clustered mitochondria protein homolog (LOC106139847)
DN100994_c0_g1_i3	Amyelois transitella clustered mitochondria protein homolog (LOC106139847)
DN101014_c0_g1_i1	Plutella xylostella retinol dehydrogenase 12-like (LOC105397883)
DN10110_c0_g2_i1	Amyelois transitella uncharacterized LOC106130373 (LOC106130373)
DN101105_c0_g1_i1	Bombyx mori HIG1 domain family member 2A, mitochondrial (LOC101746217)
DN101129_c0_g1_i1	Bombyx mori syntaxin 5A (LOC732925)
DN101156_c0_g1_i1	Plutella xylostella uncharacterized LOC105390299 (LOC105390299)
DN101158_c0_g1_i1	Papilio machaon succinate dehydrogenase [ubiquinone] cytochrome b small subunit, mitochondrial (LOC106708740)
DN101183_c0_g2_i1	Drosophila melanogaster Snf5-related 1 (Snr1)
DN101183_c0_g3_i1	Drosophila melanogaster Snf5-related 1 (Snr1)
DN101194_c0_g1_i1	Bombyx mori thioredoxin-related transmembrane protein 1-like (LOC101746374)
DN101229_c0_g1_i1	Drosophila melanogaster sticks and stones (sns), A
DN10123_c0_g1_i1	Drosophila melanogaster transmembrane 9 superfamily protein member 2, A (TM9SF2)
DN101244_c0_g1_i1	Bombyx mori juvenile hormone binding protein an-0921 (an-0921)
DN101245_c0_g1_i1	Amyelois transitella zinc finger protein 135-like (LOC106129703), X2
DN101247_c0_g1_i1	Drosophila melanogaster eIF5B, B (eIF5B)
DN101276_c0_g1_i1	Amyelois transitella titin-like (LOC106138986), partial mRNA
DN101284_c0_g1_i1	Amyelois transitella nucleoprotein TPR (LOC106135080)
DN101290_c0_g1_i1	Drosophila melanogaster sister of odd and bowl (sob)
DN101302_c0_g1_i1	Drosophila melanogaster crooked legs (crol), D
DN101313_c0_g1_i1	Drosophila melanogaster junctophilin (jp), B
DN101314_c0_g1_i1	Bombyx mori protein cereblon homolog (LOC101740047), X1
DN101350_c0_g1_i1	Bombyx mori A-kinase anchor protein 1, mitochondrial (LOC101736520), X1
DN101354_c0_g1_i1	Drosophila melanogaster rhea, F (rhea)
DN101362_c0_g1_i1	Drosophila melanogaster Toll-7 (Toll-7)
DN101368_c0_g1_i1	Plutella xylostella uncharacterized LOC105382464 (LOC105382464)
DN10137_c0_g2_i1	Amyelois transitella protein unc-80 homolog (LOC106137630)
DN101372_c0_g1_i1	Drosophila melanogaster chromatin assembly factor 1, p55 subunit, A (Caf1-55)
DN101387_c0_g1_i1	Amyelois transitella zinc finger protein 79-like (LOC106142950)
DN101410_c0_g1_i1	Amyelois transitella uncharacterized LOC106133089 (LOC106133089)
DN101425_c0_g1_i1	Amyelois transitella outer dense fiber protein 3B-like (LOC106138220)
DN101465_c0_g1_i1	Bombyx mori aldo-keto reductase AKR2E4 (LOC101743035)
DN101487_c0_g1_i1	Drosophila melanogaster Glutamine:fructose-6-phosphate aminotransferase 1 (Gfat1), N
DN101489_c0_g1_i1	Vollenhovia emeryi uncharacterized protein K02A2.6-like (LOC105556436)
DN10149_c0_g2_i1	Bombyx mori RB-associated KRAB zinc finger protein (LOC101741692)
DN101512_c0_g1_i1	Bombyx mori WD repeat-containing protein 17-like (LOC101737150)
DN101513_c0_g1_i1	Amyelois transitella proton-coupled folate transporter-like (LOC106130242)
DN101535_c0_g1_i1	Bombyx mori dedicator of cytokinesis protein 1 (LOC101746084), X1
DN101560_c0_g1_i1	Bombyx mori inner centromere protein A (LOC105842926)
DN101562_c0_g1_i1	Amyelois transitella NAD(P) transhydrogenase, mitochondrial-like (LOC106136987), X1
DN101590_c0_g1_i1	Plutella xylostella uncharacterized LOC105381841 (LOC105381841)
DN101601_c0_g1_i1	Drosophila melanogaster annexin B9, C (AnxB9)
DN101613_c0_g1_i1	Bombyx mori cytochrome P450 6B2-like (CYP338A1)
DN101619_c0_g1_i1	Bombyx mori multidrug resistance-associated protein 1 (LOC101746706), X2
DN101632_c0_g1_i1	Drosophila melanogaster Nckx30C, B (Nckx30C)
DN101644_c0_g1_i1	Drosophila melanogaster tramtrack (ttk), F
DN101659_c0_g1_i1	Papilio polytes probable cysteine desulfurase, mitochondrial (LOC106099881)
DN101662_c0_g1_i1	Amyelois transitella uncharacterized LOC106140036 (LOC106140036)
DN101697_c0_g1_i1	Drosophila melanogaster ERp60 (ERp60)
DN101700_c0_g1_i1	Papilio machaon myrosinase 1-like (LOC106715961)
DN101717_c0_g1_i1	Drosophila melanogaster no long nerve cord (nolo), B
DN101733_c0_g1_i1	Drosophila melanogaster CG5326 (CG5326)
DN101736_c0_g1_i1	Drosophila melanogaster Ecdysone-induced protein 75B (Eip75B), D
DN10174_c0_g1_i1	Papilio polytes pumilio homolog 2-like (LOC106111001), partial mRNA
DN10175_c0_g1_i1	Plutella xylostella ankyrin repeat domain-containing protein 29 (LOC105388149)
DN101751_c0_g1_i1	Papilio machaon uncharacterized LOC106720737 (LOC106720737), X1
DN101754_c0_g1_i1	Papilio polytes uncharacterized LOC106101869 (LOC106101869)
DN101755_c0_g1_i1	Drosophila melanogaster CG42327 (CG42327)
DN10180_c0_g2_i1	Bombyx mori uncharacterized LOC105841442 (LOC105841442), X1
DN101813_c0_g1_i1	Plutella xylostella extracellular sulfatase SULF-1 homolog (LOC105382473)
DN101824_c0_g1_i1	Amyelois transitella thioredoxin domain-containing protein 15 (LOC106138819)
DN101830_c0_g1_i1	Papilio xuthus uncharacterized LOC106128205 (LOC106128205)
DN101836_c0_g3_i1	Amyelois transitella remodeling and spacing factor 1 (LOC106132262)
DN101859_c0_g1_i1	Papilio xuthus alpha-(1,3)-fucosyltransferase 10 (LOC106119012), X1
DN101886_c0_g1_i1	Amyelois transitella E3 ubiquitin-protein ligase RBBP6-like (LOC106142463)
DN10190_c0_g2_i1	Amyelois transitella uncharacterized LOC106138018 (LOC106138018)
DN101905_c0_g1_i1	Plutella xylostella Ig-like and fibronectin type-III domain-containing protein T04A11.3 (LOC105381076)
DN10193_c0_g2_i1	Drosophila melanogaster phosphoglyceromutase, A (Pglym78)
DN101976_c0_g1_i1	Drosophila melanogaster CG5045, A (CG5045)
DN101998_c0_g1_i1	Drosophila melanogaster coat protein (coatomer) beta' (beta'COP)
DN101999_c0_g1_i1	Papilio polytes uncharacterized LOC106111662 (LOC106111662)
DN102032_c0_g1_i1	Bombyx mori nesprin-1-like (LOC101737919)
DN102059_c0_g1_i1	Drosophila melanogaster uninitiated (und), A
DN102069_c0_g1_i1	Plutella xylostella cadherin-87A-like (LOC105384013)
DN102073_c0_g1_i1	Bombyx mori NADPH oxidase 5 (LOC101742585)
DN102092_c0_g1_i1	Drosophila melanogaster Ecto-5'-nucleotidase 2 (NT5E-2), B
DN102103_c0_g1_i1	Drosophila melanogaster eIF3-S8, A (eIF3-S8)
DN102135_c0_g1_i1	Papilio polytes probable Bax inhibitor 1 (LOC106109433)
DN102149_c0_g1_i1	Papilio xuthus neurogenic locus protein delta-like (LOC106116811)
DN102181_c0_g1_i1	Drosophila melanogaster Cyp6a23 (Cyp6a23)
DN102188_c0_g1_i1	Papilio polytes tyrosine aminotransferase (LOC106099849)
DN10219_c0_g2_i1	Amyelois transitella luciferin 4-monooxygenase-like (LOC106129905)
DN102192_c0_g1_i1	Bombyx mori ubiquinol-cytochrome c reductase core protein II (Uqcrc2)
DN102198_c0_g1_i1	Papilio xuthus RNA-binding protein cabeza-like (LOC106128204), partial mRNA
DN10221_c0_g1_i1	Papilio polytes zinc finger protein OZF-like (LOC106101604)
DN102215_c0_g1_i1	Bombyx mori myosin-I heavy chain-like (LOC101739010)
DN102220_c0_g1_i1	Amyelois transitella proteasome activator complex subunit 4B-like (LOC106143630)
DN102271_c0_g1_i1	Papilio machaon uncharacterized LOC106720157 (LOC106720157), X1
DN102286_c0_g1_i1	Bombyx mori trafficking protein particle complex subunit 11 (LOC101737445)
DN102299_c0_g1_i1	Drosophila melanogaster CG1518, A (CG1518)
DN10230_c0_g1_i1	Bombyx mori CCR4-NOT transcription complex subunit 10 (LOC101743918)
DN102331_c0_g1_i1	Bombyx mori solute carrier family 35 member F6 (LOC101735848)
DN102346_c0_g1_i1	Drosophila melanogaster regulatory particle triple-A ATPase 5 (Rpt5)
DN10243_c0_g1_i1	Drosophila melanogaster Zinc/iron regulated transporter-related protein 48C (Zip48C)
DN102481_c0_g1_i1	Plutella xylostella uncharacterized LOC105389640 (LOC105389640)
DN102489_c0_g1_i1	Papilio polytes E3 ubiquitin-protein ligase UBR4 (LOC106107782)
DN102514_c0_g1_i1	Papilio xuthus solute carrier family 23 member 2 (LOC106121530), X1
DN102515_c0_g1_i1	Bombyx mori endothelial-monocyte activating polypeptide II (LOC692809)
DN102517_c0_g1_i1	Linepithema humile zinc finger BED domain-containing protein 4-like (LOC105673680)
DN102550_c0_g1_i1	Papilio xuthus NEDD8-activating enzyme E1 regulatory subunit (LOC106121766)
DN10257_c0_g1_i1	Papilio polytes uncharacterized LOC106106496 (LOC106106496)
DN102574_c0_g1_i1	Papilio xuthus uncharacterized LOC106124612 (LOC106124612)
DN102579_c0_g1_i1	Drosophila melanogaster lethal (2) essential for life (l(2)efl), A
DN102586_c0_g1_i1	Bombyx mori uncharacterized LOC105842618 (LOC105842618)
DN10259_c0_g1_i1	Amyelois transitella cuticle protein 3-like (LOC106137751)
DN102597_c0_g1_i1	Drosophila melanogaster succinate dehydrogenase, subunit A (flavoprotein), C (SdhA)
DN102601_c0_g1_i1	Bombyx mori nuclear excision repair protein rad23 (Rad23)
DN102619_c0_g1_i1	Drosophila melanogaster Abl tyrosine kinase (Abl), J
DN10263_c0_g1_i1	Drosophila melanogaster Sh3beta, A (Sh3beta)
DN10264_c0_g1_i1	Amyelois transitella aryl hydrocarbon receptor nuclear translocator-like protein 1 (LOC106132089)
DN10266_c1_g1_i1	Drosophila melanogaster ribosomal protein S6, B (RpS6)
DN102707_c0_g1_i1	Papilio machaon piggyBac transposable element-derived protein 4-like (LOC106710177)
DN102722_c0_g1_i1	Papilio xuthus protein split ends (LOC106126523)
DN102723_c0_g1_i1	Bombyx mori 28 kDa heat- and acid-stable phosphoprotein-like (LOC101735383)
DN102738_c0_g1_i1	Drosophila melanogaster sulfated, A (Sulf1)
DN102741_c0_g1_i1	Amyelois transitella dynein heavy chain 7, axonemal (LOC106143602)
DN102770_c0_g1_i1	Drosophila melanogaster regulatory particle non-ATPase 1 (Rpn1)
DN102792_c0_g1_i1	Papilio polytes leucine-rich repeat and calponin homology domain-containing protein 1-like (LOC106099475)
DN102863_c0_g1_i1	Bombyx mori low density lipoprotein receptor (Ldlr), X1
DN102874_c0_g1_i1	Amyelois transitella muscle M-line assembly protein unc-89 (LOC106133368)
DN102883_c0_g1_i1	Amyelois transitella uncharacterized LOC106137127 (LOC106137127)
DN102905_c0_g1_i1	Papilio polytes UDP-glucuronosyltransferase 2B14-like (LOC106105602), X1
DN102908_c0_g1_i1	Drosophila melanogaster osiris 7 (Osi7)
DN10291_c0_g2_i1	Bombyx mori migration and invasion enhancer 1 (LOC101744166)
DN102922_c0_g1_i1	Amyelois transitella uncharacterized LOC106138438 (LOC106138438), partial mRNA
DN102923_c0_g1_i1	Amyelois transitella conserved oligomeric Golgi complex subunit 5 (LOC106129665)
DN10293_c0_g1_i1	Amyelois transitella transcription activator BRG1 (LOC106129376)
DN102934_c0_g1_i1	Amyelois transitella aminopeptidase N (LOC106130333), X1
DN102971_c0_g1_i1	Drosophila melanogaster ribonucleoside diphosphate reductase large subunit (RnrL)
DN102973_c0_g1_i1	Amyelois transitella spectrin beta chain, non-erythrocytic 1 (LOC106138957)
DN102985_c0_g1_i1	Bombyx mori aldehyde oxidase 2 (Aox2)
DN10303_c0_g1_i1	Papilio polytes estradiol 17-beta-dehydrogenase 8 (LOC106107879)
DN103031_c0_g1_i1	Bombyx mori uncharacterized LOC105843014 (LOC105843014)
DN103040_c0_g1_i1	Bombyx mori uncharacterized LOC101746350 (LOC101746350)
DN103048_c0_g1_i1	Drosophila melanogaster fat (ft)
DN103050_c0_g1_i1	Amyelois transitella uncharacterized LOC106132541 (LOC106132541)
DN103064_c0_g1_i1	Plutella xylostella uncharacterized LOC105389720 (LOC105389720)
DN103115_c0_g1_i1	Amyelois transitella RNA-directed DNA polymerase from mobile element jockey-like (LOC106141324), partial mRNA
DN103129_c0_g1_i1	Amyelois transitella fatty acyl-CoA reductase 1-like (LOC106138792)
DN10313_c0_g1_i1	Drosophila melanogaster Ca2+-channel-protein-beta-subunit (Ca-beta), P
DN103132_c0_g1_i1	Drosophila melanogaster eIF3-S10, D (eIF3-S10)
DN103159_c0_g1_i1	Amyelois transitella E3 SUMO-protein ligase RanBP2-like (LOC106136965)
DN103194_c0_g1_i1	Papilio xuthus transmembrane protease serine 9-like (LOC106121581)
DN103207_c0_g1_i1	Drosophila melanogaster C-terminal binding protein, D (CtBP)
DN103229_c0_g1_i1	Drosophila melanogaster formin homology 2 domain containing ortholog, B (Fhos)
DN10323_c0_g1_i1	Drosophila melanogaster twisted bristles roughened eye (twr)
DN103245_c0_g1_i1	Bombyx mori dmX-like protein 2 (LOC101742988)
DN103248_c0_g1_i1	Bombyx mori guanine nucleotide-releasing factor 2 (LOC101746299), X1
DN103260_c0_g1_i1	Amyelois transitella vacuolar protein sorting-associated protein 13C (LOC106143242), X1
DN103261_c0_g1_i1	Amyelois transitella chaoptin (LOC106137727)
DN10327_c0_g1_i1	Papilio machaon thrombospondin type-1 domain-containing protein 4-like (LOC106716792), X1
DN103274_c0_g1_i1	Bombyx mori xanthine dehydrogenase/oxidase-like (LOC101741112), X1
DN103277_c0_g1_i1	Papilio polytes uncharacterized family 31 glucosidase KIAA1161 (LOC106106464)
DN103280_c0_g1_i1	Amyelois transitella guanine nucleotide-binding protein-like 3 homolog (LOC106143511)
DN103294_c0_g1_i1	Bombyx mori T-complex-associated testis-expressed protein 1 (LOC101736012), X1
DN103308_c0_g1_i1	Plutella xylostella uncharacterized LOC105380679 (LOC105380679)
DN10331_c0_g2_i1	Amyelois transitella Bardet-Biedl syndrome 1 protein (LOC106137108)
DN103316_c0_g1_i1	Amyelois transitella uncharacterized LOC106134072 (LOC106134072), X1
DN103325_c0_g1_i1	Amyelois transitella guanine nucleotide-binding protein subunit beta-like protein 1 (LOC106137342)
DN103327_c0_g1_i1	Amyelois transitella uncharacterized LOC106137767 (LOC106137767)
DN10333_c0_g1_i1	Drosophila melanogaster ryanodine receptor, D (RyR)
DN103330_c0_g1_i1	Papilio xuthus leucine-rich repeat serine/threonine-protein kinase 1 (LOC106122744)
DN103335_c0_g1_i1	Drosophila melanogaster abelson interacting protein, A (Abi)
DN10335_c0_g1_i1	Drosophila melanogaster beta-Tubulin at 56D (betaTub56D), A
DN103358_c0_g1_i1	Papilio xuthus mitogen-activated protein kinase kinase kinase 11-like (LOC106113770)
DN103369_c0_g1_i1	Drosophila melanogaster CG42269 (CG42269)
DN103377_c0_g1_i1	Plutella xylostella uncharacterized LOC105394433 (LOC105394433), X1
DN103383_c0_g1_i1	Bombyx mori putative inorganic phosphate cotransporter (LOC101744259)
DN10339_c0_g1_i1	Amyelois transitella zinc finger protein 25-like (LOC106130780)
DN103398_c0_g1_i1	Bombyx mori insulin-like growth factor-binding protein complex acid labile subunit (LOC101737604)
DN10344_c0_g1_i1	Bombyx mori uncharacterized LOC101741560 (LOC101741560)
DN103446_c0_g1_i1	Amyelois transitella putative inorganic phosphate cotransporter (LOC106132108)
DN10346_c0_g1_i1	Bombyx mori ion-transport peptide (ITP), X1
DN10351_c1_g1_i1	Drosophila melanogaster CG1698, A (CG1698)
DN103516_c0_g1_i1	Drosophila melanogaster CG7033 (CG7033)
DN103542_c0_g1_i1	Plutella xylostella dynactin subunit 1 (LOC105386281)
DN103573_c0_g1_i1	Drosophila melanogaster CG7903, A (CG7903)
DN10360_c0_g1_i1	Drosophila melanogaster ribosomal protein L22 (RpL22)
DN103609_c0_g1_i1	Drosophila melanogaster cyclin A, A (CycA)
DN103659_c0_g1_i1	Amyelois transitella uncharacterized LOC106130599 (LOC106130599)
DN10369_c0_g1_i1	Drosophila melanogaster Prp31 (Prp31)
DN103703_c0_g1_i1	Drosophila melanogaster tiptop (tio), A
DN103713_c0_g1_i1	Amyelois transitella UDP-glucose:glycoprotein glucosyltransferase (LOC106136981), X1
DN103730_c0_g1_i1	Drosophila melanogaster krasavietz (kra), F
DN10375_c0_g1_i1	Amyelois transitella uncharacterized LOC106133772 (LOC106133772)
DN103755_c0_g1_i1	Amyelois transitella E3 SUMO-protein ligase RanBP2-like (LOC106136965)
DN103768_c0_g1_i1	Amyelois transitella brachyurin-like (LOC106142935)
DN103795_c0_g1_i1	Drosophila melanogaster cuticular protein 97Eb (Cpr97Eb)
DN103797_c0_g1_i1	Drosophila melanogaster malic enzyme, A (Men)
DN10383_c0_g2_i1	Plutella xylostella uncharacterized LOC105390389 (LOC105390389)
DN103856_c0_g1_i1	Bombyx mori uncharacterized LOC101745407 (LOC101745407), X1
DN103903_c0_g1_i1	Plutella xylostella titin-like (LOC105384869)
DN103918_c0_g1_i1	Amyelois transitella calponin homology domain-containing protein DDB_G0272472 (LOC106130097)
DN103933_c0_g1_i1	Drosophila melanogaster CR45875 (CR45875), ncRNA
DN10395_c0_g1_i1	Papilio xuthus chitinase A-like (LOC106122232)
DN10396_c0_g1_i1	Drosophila melanogaster CG1620, A (CG1620)
DN104039_c0_g1_i1	Papilio machaon uncharacterized LOC106713238 (LOC106713238), X1
DN104058_c0_g1_i1	Drosophila melanogaster CR44043 (CR44043), ncRNA
DN104078_c0_g1_i1	Drosophila melanogaster dynein heavy chain at 93AB, B (Dhc93AB)
DN104081_c0_g1_i1	Amyelois transitella serine/threonine-protein phosphatase 4 regulatory subunit 3 (LOC106130091), X1
DN10409_c0_g1_i1	Papilio machaon monocarboxylate transporter 10 (LOC106719723)
DN104094_c0_g1_i1	Papilio xuthus uncharacterized LOC106123073 (LOC106123073)
DN104097_c0_g1_i1	Drosophila melanogaster timeless (tim), B
DN104133_c0_g1_i1	Bombyx mori signal transducer and activator of transcription (Stat)
DN104136_c0_g1_i1	Drosophila melanogaster adaptor protein complex 2, sigma subunit (AP-2sigma)
DN104140_c0_g1_i1	Amyelois transitella serine/threonine-protein phosphatase 1 regulatory subunit 10-like (LOC106143095), X1
DN104162_c0_g1_i1	Plutella xylostella tumor necrosis factor, alpha-induced protein 8-like protein 2 A (LOC105382847)
DN104165_c0_g1_i1	Drosophila melanogaster regulatory particle non-ATPase 8, A (Rpn8)
DN104199_c0_g1_i1	Plutella xylostella zinc finger CW-type PWWP domain protein 1-like (LOC105386684)
DN104205_c0_g1_i1	Papilio machaon RNA-directed DNA polymerase from mobile element jockey-like (LOC106707841)
DN104213_c0_g1_i1	Plutella xylostella uncharacterized LOC105392113 (LOC105392113)
DN10422_c0_g1_i1	Amyelois transitella protein sax-3-like (LOC106131139)
DN104252_c0_g1_i1	Plutella xylostella uncharacterized LOC105391048 (LOC105391048)
DN10427_c0_g1_i1	Drosophila melanogaster nesthocker (nst)
DN104273_c0_g1_i1	Papilio machaon tetratricopeptide repeat protein 17-like (LOC106710564), X1
DN104293_c0_g1_i1	Drosophila melanogaster sauron (sau), A
DN104294_c0_g1_i1	Plutella xylostella uncharacterized LOC105391721 (LOC105391721)
DN104320_c0_g1_i1	Drosophila melanogaster shaker, J (Sh)
DN104341_c0_g1_i1	Drosophila melanogaster ATP synthase, subunit B (ATPsynB)
DN104346_c0_g1_i1	Papilio xuthus V-type proton ATPase subunit C (LOC106116324)
DN104350_c0_g1_i1	Bombyx mori nesprin-1-like (LOC101737919)
DN104373_c0_g1_i1	Bombyx mori suppressor of profilin 2 (Sop2)
DN10438_c0_g1_i1	Bombyx mori carboxylesterase clade H, member 1 (CCE-un1)
DN104393_c0_g1_i1	Drosophila melanogaster regulatory particle non-ATPase 13, B (Rpn13)
DN104401_c0_g1_i1	Drosophila melanogaster forkhead box P, D (FoxP)
DN104444_c0_g1_i1	Drosophila melanogaster heat shock protein 23, A (Hsp23)
DN104455_c0_g1_i1	Amyelois transitella uncharacterized LOC106130566 (LOC106130566)
DN10450_c0_g1_i1	Papilio machaon transcription factor GATA-4-like (LOC106716299), X1
DN10450_c1_g1_i1	Bombyx mori transcription factor GATA-6 (LOC101737855), X1
DN104523_c0_g1_i1	Bombyx mori proton-coupled folate transporter-like (LOC101742596)
DN104557_c0_g1_i1	Drosophila melanogaster absent, small, or homeotic discs 2 (ash2), C
DN104606_c0_g1_i1	Amyelois transitella tuberin (LOC106133135)
DN104612_c0_g1_i1	Drosophila melanogaster CG8586, A (CG8586)
DN104625_c0_g1_i1	Papilio xuthus tissue alpha-L-fucosidase-like (LOC106128565)
DN104657_c0_g1_i1	Amyelois transitella NADH dehydrogenase [ubiquinone] 1 beta subcomplex subunit 5, mitochondrial (LOC106134245)
DN104668_c0_g1_i1	Papilio machaon probable cytochrome P450 49a1 (LOC106711074)
DN104704_c0_g1_i1	Drosophila melanogaster CG12581, B (CG12581)
DN104723_c0_g1_i1	Amyelois transitella aryl hydrocarbon receptor nuclear translocator-like protein 1 (LOC106132089)
DN104741_c0_g1_i1	Drosophila melanogaster Ced-12 (Ced-12)
DN104775_c0_g1_i1	Drosophila melanogaster ribosomal protein S7, D (RpS7)
DN104838_c0_g1_i1	Papilio polytes transmembrane protease serine 9-like (LOC106100870)
DN104844_c0_g1_i1	Amyelois transitella proteasomal ubiquitin receptor ADRM1 (LOC106137832), X2
DN104889_c0_g1_i1	Bombyx mori cytochrome P450 4C1-like (LOC101737728)
DN104915_c0_g1_i1	Papilio machaon zinc finger protein 184 (LOC106716286), X1
DN10492_c0_g1_i1	Amyelois transitella uncharacterized LOC106129228 (LOC106129228)
DN104935_c0_g1_i1	Papilio xuthus probable cytochrome P450 49a1 (LOC106120776)
DN104940_c0_g1_i1	Drosophila melanogaster Cadherin-N (CadN), E
DN104964_c0_g1_i1	Bombyx mori protein transport protein Sec24C (LOC101746623), X1
DN105042_c0_g1_i1	Papilio xuthus uncharacterized LOC106124740 (LOC106124740)
DN105066_c0_g1_i1	Papilio polytes acetyl-CoA carboxylase (LOC106109598), X1
DN105095_c0_g1_i1	Bombyx mori golgin subfamily A member 4-like (LOC101745912)
DN105103_c0_g1_i1	Drosophila melanogaster helicase at 25E, C (Hel25E)
DN10512_c0_g1_i1	Drosophila melanogaster CG17754, D (CG17754)
DN105122_c0_g1_i1	Bombyx mori protein takeout-like (LOC101736376)
DN105182_c0_g1_i1	Bombyx mori venom dipeptidyl peptidase 4-like (LOC101745874)
DN105191_c0_g1_i1	Drosophila melanogaster structure specific recognition protein (Ssrp)
DN105204_c0_g1_i1	Drosophila melanogaster fatty acid (long chain) transport protein, B (Fatp)
DN105206_c0_g1_i1	Drosophila melanogaster CR45835 (CR45835), ncRNA
DN105207_c0_g1_i1	Plutella xylostella PR domain zinc finger protein 16-like (LOC105380101)
DN10521_c0_g2_i1	Amyelois transitella uncharacterized LOC106139552 (LOC106139552)
DN105211_c0_g1_i1	Amyelois transitella thioredoxin, mitochondrial (LOC106134934)
DN105235_c0_g1_i1	Plutella xylostella zinc finger protein 771-like (LOC105384230)
DN105243_c0_g1_i1	Amyelois transitella voltage-dependent calcium channel subunit alpha-2/delta-3 (LOC106140151)
DN105262_c0_g1_i1	Drosophila melanogaster CG12075, B (CG12075)
DN105270_c0_g1_i1	Papilio xuthus CD82 antigen-like (LOC106117205)
DN105337_c0_g1_i1	Bombyx mori serine protease inhibitor 5 (serpin-5)
DN105395_c0_g1_i1	Papilio xuthus myotubularin-related protein 4 (LOC106117788), X1
DN105397_c0_g1_i1	Plutella xylostella D-beta-hydroxybutyrate dehydrogenase, mitochondrial (LOC105386964), X1
DN105407_c0_g1_i1	Drosophila melanogaster transient receptor potential cation channel gamma, B (Trpgamma)
DN105427_c0_g1_i1	Drosophila melanogaster porin, B (porin)
DN105475_c0_g1_i1	Bombyx mori protocadherin-like wing polarity protein stan (LOC101745884)
DN105476_c0_g1_i1	Amyelois transitella DNA topoisomerase 1 (LOC106129008), X3
DN105488_c0_g1_i1	Amyelois transitella piezo-type mechanosensitive ion channel component-like (LOC106143684)
DN105531_c0_g1_i1	Amyelois transitella Bardet-Biedl syndrome 7 protein homolog (LOC106131143)
DN10555_c0_g1_i1	beta-1,4-galactosyltransferase 1-like, partial [Bombyx mori]
DN105550_c0_g1_i1	Bombyx mori peripheral plasma membrane protein CASK (LOC101744547)
DN105592_c0_g1_i1	Bombyx mori uncharacterized LOC105842214 (LOC105842214)
DN105609_c0_g1_i1	Papilio polytes RNA-binding protein 4.1-like (LOC106101160), X1
DN105642_c0_g1_i1	Bombyx mori uncharacterized LOC101742338 (LOC101742338)
DN105646_c0_g1_i1	Drosophila melanogaster T-complex chaperonin 5, B (Cct5)
DN10567_c0_g1_i1	Bombyx mori inactive dipeptidyl peptidase 10 (LOC101742684)
DN105676_c0_g1_i1	Drosophila melanogaster heterogeneous nuclear ribonucleoprotein at 27C, C (Hrb27C)
DN105677_c0_g1_i1	Papilio machaon uncharacterized LOC106708353 (LOC106708353), partial mRNA
DN10569_c0_g1_i1	Amyelois transitella putative serine protease K12H4.7 (LOC106134702)
DN105708_c0_g1_i1	Bombyx mori ATP-sensitive inward rectifier potassium channel 1-like (LOC101742050)
DN105729_c0_g1_i1	Bombyx mori mucin-2-like (LOC101743443)
DN105736_c0_g1_i1	Drosophila melanogaster Mig-2-like (Mtl), C
DN105740_c0_g1_i1	Bombyx mori transferrin-like (LOC101737346)
DN105755_c0_g1_i1	Papilio machaon uncharacterized LOC106708353 (LOC106708353), partial mRNA
DN105768_c0_g1_i1	Drosophila melanogaster CG9302 (CG9302)
DN105774_c0_g1_i1	Amyelois transitella proton-coupled folate transporter-like (LOC106137665)
DN10578_c0_g2_i1	Bombyx mori zinc finger protein 182 (LOC101739195)
DN10579_c0_g1_i1	Bombyx mori uncharacterized LOC101742070 (LOC101742070)
DN105795_c0_g1_i1	Drosophila melanogaster CG14304, A (CG14304)
DN105803_c0_g1_i1	Bombyx mori integument esterase 2 (ie2)
DN105809_c0_g1_i1	Drosophila melanogaster YKT6 ortholog (Ykt6)
DN105812_c0_g1_i1	Amyelois transitella uncharacterized LOC106136566 (LOC106136566)
DN105821_c0_g1_i1	Amyelois transitella protein FAM135A (LOC106134939)
DN10583_c0_g1_i1	Drosophila melanogaster synaptotagmin 4 (Syt4)
DN105891_c0_g1_i1	Drosophila melanogaster topoisomerase 2, A (Top2)
DN10592_c0_g1_i1	Drosophila melanogaster proteasome beta5 subunit, B (Prosbeta5)
DN105949_c0_g1_i1	Papilio machaon meiosis arrest female protein 1 (LOC106718217)
DN105954_c0_g1_i1	Drosophila melanogaster CG1441, A (CG1441)
DN105968_c0_g1_i1	Drosophila melanogaster longitudinals lacking (lola), V
DN106021_c0_g1_i1	Amyelois transitella uncharacterized LOC106134691 (LOC106134691)
DN106043_c0_g1_i1	Papilio polytes transcription factor kayak-like (LOC106103839), X1
DN106046_c0_g1_i1	Papilio xuthus tyrosine-protein kinase-like otk (LOC106125824)
DN106051_c0_g1_i1	Drosophila melanogaster prospero (pros), L
DN106052_c0_g1_i1	Papilio xuthus eukaryotic translation initiation factor 3 subunit E (LOC106124691)
DN106101_c0_g1_i1	Drosophila melanogaster neuroligin 4, E (Nlg4)
DN106105_c0_g1_i1	Papilio polytes uncharacterized LOC106111484 (LOC106111484)
DN106160_c0_g1_i1	Drosophila melanogaster silver (svr), D
DN106162_c0_g1_i1	Drosophila melanogaster pixie (pix), B
DN106202_c0_g1_i1	Amyelois transitella obg-like ATPase 1 (LOC106131794), X2
DN106215_c0_g1_i1	Drosophila melanogaster alpha spectrin, A (alpha-Spec)
DN106238_c0_g1_i1	Amyelois transitella uncharacterized LOC106140771 (LOC106140771)
DN106254_c0_g1_i1	Bombyx mori focal adhesion kinase 1 (LOC101745942)
DN106275_c0_g1_i1	Papilio xuthus IQ motif and SEC7 domain-containing protein 2 (LOC106123080)
DN106295_c0_g1_i1	Amyelois transitella dual specificity protein kinase splB (LOC106130828)
DN10630_c0_g1_i1	Drosophila melanogaster S-adenosylmethionine synthetase, G (Sam-S)
DN106302_c0_g1_i1	Drosophila melanogaster glutamate dehydrogenase, F (Gdh)
DN106323_c0_g1_i1	Bombyx mori probable G-protein coupled receptor CG31760 (LOC101739146)
DN106341_c0_g1_i1	Plutella xylostella inositol hexakisphosphate and diphosphoinositol-pentakisphosphate kinase-like (LOC105385667), partial mRNA
DN106365_c0_g1_i1	Papilio machaon RNA-directed DNA polymerase from mobile element jockey-like (LOC106709637)
DN106366_c0_g1_i1	Bombyx mori sodium/potassium-transporting ATPase subunit beta-2-like (LOC101746152)
DN106371_c0_g1_i1	Papilio xuthus iodotyrosine dehalogenase 1 (LOC106117188)
DN106375_c0_g1_i1	Drosophila melanogaster arginine methyltransferase 1 (Art1)
DN106423_c0_g1_i1	Amyelois transitella extensin-like (LOC106131603)
DN106434_c0_g1_i1	Drosophila melanogaster megalin, E (mgl)
DN106461_c0_g1_i1	Drosophila melanogaster ATP synthase, delta subunit (ATPsyndelta), A
DN106462_c0_g1_i1	Drosophila melanogaster CG12264 (CG12264)
DN106465_c0_g1_i1	Bombyx mori RNA-binding protein 39 (LOC101739548)
DN106493_c0_g1_i1	Drosophila melanogaster alpha-Tubulin at 84B (alphaTub84B)
DN106565_c0_g1_i1	Papilio xuthus multidrug resistance-associated protein 4-like (LOC106117102)
DN106605_c0_g1_i1	Bombyx mori lamin-B receptor (LOC101737517)
DN106628_c0_g1_i1	Papilio polytes voltage-dependent calcium channel type A subunit alpha-1 (LOC106108105)
DN106636_c0_g1_i1	Drosophila melanogaster CG1969, B (CG1969)
DN106654_c0_g1_i1	Amyelois transitella uncharacterized LOC106132147 (LOC106132147)
DN106661_c0_g1_i1	Plutella xylostella hsc70-interacting protein-like (LOC105397403), partial mRNA
DN106665_c0_g1_i1	Bombyx mori band 4.1-like protein 4 (LOC101744715), X4
DN106682_c0_g1_i1	Bombyx mori eukaryotic translation initiation factor 3 subunit 6 (LOC692936)
DN106685_c0_g1_i1	Amyelois transitella nesprin-1 (LOC106132288), X1
DN106750_c0_g1_i1	Drosophila melanogaster X11Lbeta, A (X11Lbeta)
DN106762_c0_g1_i1	Bombyx mori uncharacterized LOC105842585 (LOC105842585)
DN106802_c0_g1_i1	Plutella xylostella glucose dehydrogenase [FAD, quinone]-like (LOC105382035)
DN106812_c0_g1_i1	Papilio machaon nidogen-1 (LOC106715962)
DN106880_c0_g1_i1	Amyelois transitella uncharacterized LOC106142077 (LOC106142077)
DN107022_c0_g1_i1	Bombyx mori uncharacterized LOC101740936 (LOC101740936)
DN107038_c0_g1_i1	Bombyx mori pancreatic triacylglycerol lipase-like (LOC101736922)
DN10706_c0_g1_i1	Papilio xuthus endoplasmic reticulum-Golgi intermediate compartment protein 3 (LOC106127578)
DN107112_c0_g1_i1	Amyelois transitella thyroid receptor-interacting protein 11-like (LOC106130431)
DN107124_c0_g1_i1	Bombyx mori RNA-directed DNA polymerase from mobile element jockey-like (LOC101738666)
DN107137_c0_g1_i1	Drosophila melanogaster ribosomal protein L30, B (RpL30)
DN107138_c0_g1_i1	Amyelois transitella uncharacterized LOC106141703 (LOC106141703)
DN107189_c0_g1_i1	Drosophila melanogaster neural conserved at 73EF, H (Nc73EF)
DN10719_c0_g1_i1	Papilio polytes protein distal antenna (LOC106101121)
DN107231_c0_g1_i1	Drosophila melanogaster moesin, E (Moe)
DN107269_c0_g2_i1	Plutella xylostella GATA zinc finger domain-containing protein 7-like (LOC105380463)
DN107345_c0_g1_i1	Papilio polytes protein prickle-like (LOC106102063), partial mRNA
DN107353_c0_g1_i1	Amyelois transitella uncharacterized LOC106137624 (LOC106137624)
DN10741_c0_g1_i1	Drosophila melanogaster CG8258 (CG8258)
DN107424_c0_g1_i1	Plutella xylostella ATP-binding cassette sub-family A member 1-like (LOC105394964)
DN107427_c0_g1_i1	Papilio polytes uncharacterized LOC106105337 (LOC106105337)
DN10743_c0_g1_i1	Drosophila melanogaster cytochrome c oxidase subunit 5B, A (COX5B)
DN107430_c0_g1_i1	Amyelois transitella uncharacterized LOC106130367 (LOC106130367), X1
DN107466_c0_g1_i1	Papilio polytes multidrug resistance-associated protein 1 (LOC106106406)
DN107512_c0_g1_i1	Amyelois transitella serine/threonine-protein phosphatase rdgC (LOC106131335)
DN107579_c0_g1_i1	Papilio polytes cullin-2 (LOC106107379)
DN107594_c0_g1_i1	Papilio machaon uncharacterized LOC106716387 (LOC106716387)
DN107620_c0_g1_i1	Bombyx mori facilitated trehalose transporter Tret1-like (LOC101746554)
DN107659_c0_g1_i1	Papilio machaon spherulin-2A-like (LOC106707682), partial mRNA
DN107665_c0_g1_i1	Drosophila melanogaster no mechanoreceptor potential A (nompA), D
DN107668_c0_g1_i1	Bombyx mori uncharacterized LOC101744363 (LOC101744363)
DN107683_c0_g1_i1	Bombyx mori uncharacterized LOC101747074 (LOC101747074), X1
DN107729_c0_g1_i1	Drosophila melanogaster eIF3-S9, A (eIF3-S9)
DN107780_c0_g1_i1	Drosophila melanogaster nudC, A (nudC)
DN107782_c0_g1_i1	Papilio polytes adenylate cyclase type 2-like (LOC106100281), X1
DN107796_c0_g1_i1	Amyelois transitella cuticle protein 16.5, isoform B-like (LOC106132239)
DN107806_c0_g1_i1	Plutella xylostella uncharacterized LOC105382511 (LOC105382511)
DN107846_c0_g1_i1	Bombyx mori proteasome subunit beta type-2-like (LOC101736622)
DN107847_c0_g1_i1	Amyelois transitella mucin-17-like (LOC106130982)
DN107874_c0_g1_i1	Papilio polytes uncharacterized LOC106111610 (LOC106111610)
DN107876_c0_g1_i1	Drosophila melanogaster CG8468, C (CG8468)
DN107881_c0_g1_i1	Amyelois transitella coatomer subunit beta' (LOC106130617)
DN10791_c0_g2_i1	Plutella xylostella putative defense protein Hdd11 (LOC105382438), X1
DN107913_c0_g1_i1	Amyelois transitella laminin subunit alpha (LOC106129521)
DN107915_c0_g1_i1	Bombyx mori ATP-binding cassette sub-family A member 1-like (LOC101740368), X1
DN107928_c0_g1_i1	Linepithema humile uncharacterized LOC105679284 (LOC105679284)
DN107936_c0_g1_i1	Plutella xylostella uncharacterized LOC105382209 (LOC105382209)
DN108041_c0_g1_i1	Papilio xuthus protein CREG1 (LOC106122594), X1
DN108042_c0_g1_i1	Plutella xylostella ER degradation-enhancing alpha-mannosidase-like protein 3 (LOC105380490)
DN10808_c0_g1_i1	Papilio xuthus uncharacterized LOC106119532 (LOC106119532)
DN108092_c0_g1_i1	Plutella xylostella plectin-like (LOC105389953)
DN108095_c0_g1_i1	Drosophila melanogaster genghis khan (gek)
DN108103_c0_g1_i1	Drosophila melanogaster CG42741 (CG42741)
DN108158_c0_g1_i1	Drosophila melanogaster CG7967 (CG7967)
DN108205_c0_g1_i1	Papilio xuthus uncharacterized LOC106120865 (LOC106120865)
DN108243_c0_g1_i1	Papilio machaon integrin alpha-PS3-like (LOC106719434)
DN108249_c0_g1_i1	Amyelois transitella endoplasmic reticulum lectin 1 (LOC106130883), X1
DN108333_c0_g1_i1	Plutella xylostella tubulin alpha-1C chain-like (LOC105385152)
DN10834_c0_g1_i1	Amyelois transitella polypyrimidine tract-binding protein 1 (LOC106133233), X3
DN108496_c0_g1_i1	Drosophila melanogaster target of brain insulin (tobi)
DN10850_c0_g1_i1	Drosophila melanogaster splicing factor 2, A (SF2)
DN108552_c0_g1_i1	Plutella xylostella rac GTPase-activating protein 1-like (LOC105387645)
DN108585_c0_g1_i1	Amyelois transitella uncharacterized LOC106136546 (LOC106136546), X1
DN108602_c0_g1_i1	Papilio machaon ATP-binding cassette sub-family A member 1-like (LOC106715101)
DN10865_c0_g1_i1	Plutella xylostella histone H1B-like (LOC105384117)
DN10867_c0_g1_i1	Drosophila melanogaster C3G ortholog, C (C3G)
DN10871_c0_g1_i1	Drosophila melanogaster proteasome beta2 subunit (Prosbeta2)
DN108816_c0_g1_i1	Amyelois transitella serine/threonine-protein kinase GA29083 (LOC106138703)
DN108820_c0_g1_i1	Drosophila melanogaster regulatory particle non-ATPase 8, A (Rpn8)
DN108879_c0_g1_i1	Plutella xylostella uncharacterized LOC105390299 (LOC105390299)
DN108924_c0_g1_i1	Amyelois transitella serum response factor homolog (LOC106137366), X1
DN108950_c0_g1_i1	Amyelois transitella uncharacterized LOC106135411 (LOC106135411), partial mRNA
DN108951_c0_g1_i1	Amyelois transitella uncharacterized LOC106134691 (LOC106134691)
DN108980_c0_g1_i1	Drosophila melanogaster uninitiated (und), A
DN108984_c0_g1_i1	Bombyx mori uncharacterized LOC101743421 (LOC101743421)
DN10903_c0_g1_i1	Papilio xuthus piezo-type mechanosensitive ion channel component (LOC106118183), X3
DN10905_c0_g1_i1	Drosophila melanogaster myosin 95E, B (Myo95E)
DN109092_c0_g1_i1	Drosophila melanogaster laccase 2 (laccase2), F
DN109093_c0_g1_i1	Papilio xuthus 27 kDa hemolymph protein-like (LOC106125427)
DN10911_c0_g1_i1	Plutella xylostella uncharacterized LOC105388560 (LOC105388560)
DN109210_c0_g1_i1	Drosophila melanogaster small ribonucleoprotein particle protein SmD1 (SmD1)
DN109216_c0_g1_i1	Papilio polytes zinc finger protein 141-like (LOC106101930), X1
DN109239_c0_g1_i1	Drosophila melanogaster masquerade (mas), B
DN109240_c0_g1_i1	Amyelois transitella CWF19-like protein 1 (LOC106132724), X1
DN109258_c0_g1_i1	Bombyx mori protein Wnt-5b (LOC101739064)
DN109272_c0_g1_i1	Drosophila melanogaster vacuolar H[+] ATPase 68 kDa subunit 2, C (Vha68-2)
DN109342_c0_g1_i1	Drosophila melanogaster surfeit 4 (Surf4)
DN109415_c0_g1_i1	Drosophila melanogaster belle (bel), A
DN109432_c0_g1_i1	Plutella xylostella serine proteinase stubble-like (LOC105387637)
DN109455_c0_g1_i1	Bombyx mori uncharacterized LOC101746690 (LOC101746690), X1
DN109461_c0_g1_i1	Amyelois transitella homeobox protein cut (LOC106133261)
DN10947_c0_g1_i1	Drosophila melanogaster Ten-Eleven translocation (TET) family protein, C (Tet)
DN109487_c0_g1_i1	Bombyx mori uncharacterized LOC105842214 (LOC105842214)
DN109510_c0_g1_i1	Amyelois transitella extracellular sulfatase SULF-1 homolog (LOC106136978)
DN109521_c0_g1_i1	Drosophila melanogaster transmembrane 9 superfamily protein member 3 (TM9SF3)
DN109538_c0_g1_i1	Drosophila melanogaster CG8003, A (CG8003)
DN10956_c0_g1_i1	CSP7 [Helicoverpa armigera]
DN109567_c0_g1_i1	Drosophila melanogaster ATP synthase, gamma subunit (ATPsyngamma), C
DN109581_c0_g1_i1	Bombyx mori facilitated trehalose transporter Tret1-2 homolog (LOC101735395)
DN109601_c0_g1_i1	Bombyx mori UDP-glycosyltransferase UGT340C1 (UGT340C1)
DN109625_c0_g1_i1	Bombyx mori uncharacterized LOC101742266 (LOC101742266)
DN109679_c0_g1_i1	Drosophila melanogaster vibrator (vib), A
DN10973_c0_g2_i1	Amyelois transitella scm-like with four MBT domains protein 2 (LOC106132218)
DN109731_c0_g1_i1	Bombyx mori uncharacterized LOC101739490 (LOC101739490)
DN109740_c0_g1_i1	Drosophila melanogaster cytochrome c proximal, A (Cyt-c-p)
DN109758_c0_g1_i1	Amyelois transitella uncharacterized LOC106143594 (LOC106143594)
DN109764_c0_g1_i1	Drosophila melanogaster DHX15 ortholog (Dhx15), A
DN109773_c0_g1_i1	Wasmannia auropunctata uncharacterized LOC105456757 (LOC105456757)
DN109789_c0_g1_i1	Papilio xuthus protein croquemort-like (LOC106125818)
DN10979_c0_g1_i1	Bombyx mori dynein heavy chain, cytoplasmic (LOC101742268)
DN1098_c0_g1_i1	THAP domain-containing protein 1-like [Papilio machaon]
DN109802_c0_g1_i1	Bombyx mori procollagen-lysine,2-oxoglutarate 5-dioxygenase 3 (LOC101743038), X1
DN109839_c0_g1_i1	Drosophila melanogaster CG43143, C (CG43143)
DN10985_c0_g1_i1	Drosophila melanogaster receptor of activated protein kinase C 1, A (Rack1)
DN109899_c0_g1_i1	Bombyx mori ribosome maturation protein SBDS (LOC101735480)
DN10991_c0_g1_i1	Papilio xuthus transmembrane protease serine 9-like (LOC106118499)
DN109948_c0_g1_i1	Amyelois transitella uncharacterized LOC106138760 (LOC106138760)
DN110090_c0_g1_i1	Plutella xylostella serine/threonine-protein phosphatase 5 (LOC105381851)
DN110113_c0_g1_i1	Amyelois transitella G1/S-specific cyclin-D3 (LOC106131313)
DN110143_c0_g1_i1	Plutella xylostella glucose-6-phosphatase 2-like (LOC105395766)
DN110164_c0_g1_i1	Drosophila melanogaster pds5, A (pds5)
DN110189_c0_g1_i1	Bombyx mori uncharacterized LOC101737437 (LOC101737437)
DN110190_c0_g1_i1	Drosophila melanogaster thor, A (Thor)
DN110204_c0_g1_i1	Amyelois transitella galectin-4-like (LOC106135363)
DN110219_c0_g1_i1	Drosophila melanogaster Muscle-specific protein 300 kDa (Msp300), L
DN110228_c0_g1_i1	Amyelois transitella uncharacterized LOC106133181 (LOC106133181)
DN110291_c0_g1_i1	Drosophila melanogaster alpha spectrin, A (alpha-Spec)
DN110320_c0_g1_i1	Drosophila melanogaster CR44704 (CR44704), ncRNA
DN110334_c0_g1_i1	Stomoxys calcitrans xanthine dehydrogenase-like (LOC106082452)
DN110343_c0_g1_i1	Amyelois transitella bleomycin hydrolase (LOC106130025), X1
DN110360_c0_g1_i1	Bombyx mori membrane alanyl aminopeptidase-like (LOC101744250)
DN110366_c0_g1_i1	Drosophila melanogaster CG41520, D (CG41520)
DN110391_c0_g1_i1	Amyelois transitella dnaJ homolog subfamily C member 7 (LOC106143098)
DN110419_c0_g1_i1	Drosophila melanogaster chromatin assembly factor 1, p55 subunit, A (Caf1-55)
DN110442_c0_g1_i1	Drosophila melanogaster multicopper oxidase-1, A (Mco1)
DN110462_c0_g1_i1	Drosophila melanogaster Pox meso (Poxm)
DN110469_c0_g1_i1	Drosophila melanogaster Tob, A (Tob)
DN11051_c0_g1_i1	Drosophila melanogaster CG14304, A (CG14304)
DN11052_c0_g2_i1	Drosophila melanogaster ribosomal RNA (28SrRNA:CR45844), rRNA
DN110540_c0_g1_i1	Papilio xuthus lipase 3-like (LOC106116319)
DN110543_c0_g1_i1	Papilio machaon uncharacterized LOC106709833 (LOC106709833)
DN110551_c0_g1_i1	Drosophila melanogaster CG42732, O (CG42732)
DN11058_c0_g2_i1	Amyelois transitella reversion-inducing cysteine-rich protein with Kazal motifs (LOC106134249), X1
DN11060_c0_g1_i1	Bombyx mori tubulin polyglutamylase complex subunit 2-like (LOC101735901)
DN110602_c0_g1_i1	Drosophila melanogaster spalt major (salm), A
DN110682_c0_g1_i1	Drosophila melanogaster CG10417, B (CG10417)
DN110683_c0_g1_i1	Bombyx mori aubergine protein (Aubergine), X1
DN110709_c0_g1_i1	Drosophila melanogaster dynamin related protein 1, A (Drp1)
DN110736_c0_g1_i1	Amyelois transitella probable elongator complex protein 2 (LOC106130119)
DN110748_c0_g1_i1	Amyelois transitella uncharacterized LOC106137170 (LOC106137170)
DN110766_c0_g1_i1	Papilio machaon uncharacterized LOC106709424 (LOC106709424)
DN110782_c0_g1_i1	Drosophila melanogaster Pak3, C (Pak3)
DN110787_c0_g1_i1	Drosophila melanogaster alphabet (alph), B
DN110797_c0_g1_i1	Plutella xylostella eukaryotic translation initiation factor 3 subunit B (LOC105388969)
DN110803_c0_g1_i1	Amyelois transitella monocarboxylate transporter 14-like (LOC106137058)
DN110811_c0_g1_i1	Drosophila melanogaster CG9747, A (CG9747)
DN110882_c0_g1_i1	Amyelois transitella uncharacterized LOC106133709 (LOC106133709), X2
DN110884_c0_g1_i1	Papilio polytes protein lava lamp-like (LOC106103382)
DN110897_c0_g1_i1	Papilio polytes uncharacterized LOC106110150 (LOC106110150), X1
DN110920_c0_g1_i1	Drosophila melanogaster Actin-related protein 2 (Arp2), A
DN111024_c0_g1_i1	Papilio polytes apoptosis-inducing factor 3 (LOC106109396)
DN111033_c0_g1_i1	Drosophila melanogaster sorting nexin 1, A (Snx1)
DN11108_c0_g1_i1	Drosophila melanogaster CG31743, A (CG31743)
DN111177_c0_g1_i1	Amyelois transitella baculoviral IAP repeat-containing protein 6 (LOC106137418)
DN111197_c0_g1_i1	Plutella xylostella RNA-directed DNA polymerase from mobile element jockey-like (LOC105391946)
DN111205_c0_g1_i1	Drosophila melanogaster CG5261, A (CG5261)
DN11128_c0_g1_i1	Papilio xuthus protein yellow-like (LOC106118971), X2
DN111296_c0_g2_i1	Drosophila melanogaster mucin 4B, B (Muc4B)
DN11130_c0_g1_i1	Papilio polytes vacuolar protein sorting-associated protein 54 (LOC106106661), X1
DN111324_c0_g1_i1	Papilio polytes uncharacterized LOC106104186 (LOC106104186)
DN111337_c0_g1_i1	Drosophila melanogaster paxillin, D (Pax)
DN11141_c0_g1_i1	Bombyx mori reversion-inducing cysteine-rich protein with Kazal motifs (LOC101740837)
DN111456_c0_g1_i1	Papilio xuthus barH-like 1 homeobox protein (LOC106116181)
DN111492_c0_g1_i1	Papilio xuthus ankyrin repeat and BTB/POZ domain-containing protein 2 (LOC106123503), X1
DN111555_c0_g1_i1	Amyelois transitella uncharacterized LOC106133899 (LOC106133899)
DN111577_c0_g1_i1	Bombyx mori uncharacterized LOC101738815 (LOC101738815)
DN111603_c0_g1_i1	Papilio machaon uncharacterized LOC106709215 (LOC106709215), X1
DN11161_c0_g1_i1	Drosophila melanogaster down syndrome cell adhesion molecule 1, E (Dscam1)
DN111629_c0_g1_i1	Drosophila melanogaster moesin, E (Moe)
DN111644_c0_g1_i1	Amyelois transitella uncharacterized LOC106137125 (LOC106137125)
DN111665_c0_g1_i1	Papilio polytes uncharacterized LOC106108929 (LOC106108929), X1
DN111695_c0_g1_i1	Drosophila melanogaster alpha spectrin, A (alpha-Spec)
DN111739_c0_g1_i1	Drosophila melanogaster CG31140, B (CG31140)
DN11175_c0_g1_i1	Amyelois transitella phosphatidylinositol 4-kinase beta (LOC106134706)
DN11176_c0_g1_i1	Drosophila melanogaster elongation factor 2, C (EF2)
DN111764_c0_g1_i1	Bombyx mori transcription initiation factor TFIID subunit 4 (LOC101745755)
DN111776_c0_g1_i1	Papilio xuthus serine/threonine-protein kinase VRK1 (LOC106126823)
DN111796_c0_g1_i1	Drosophila melanogaster licorne (lic)
DN1118_c0_g1_i1	Drosophila melanogaster CG30466, B (CG30466)
DN111816_c0_g1_i1	Bombyx mori organic cation transporter protein-like (LOC101741871)
DN111860_c0_g1_i1	Amyelois transitella 60S ribosomal protein L26 (LOC106137335)
DN111862_c0_g1_i1	Drosophila melanogaster Lysyl-tRNA synthetase (Aats-lys), B
DN11187_c0_g1_i1	Amyelois transitella uncharacterized LOC106129228 (LOC106129228)
DN111897_c0_g1_i1	Bombyx mori 43 kDa receptor-associated protein of the synapse homolog (LOC101743372), partial mRNA
DN11195_c0_g1_i1	Amyelois transitella nucleoprotein TPR (LOC106135080)
DN111954_c0_g1_i1	Papilio xuthus cadherin-23-like (LOC106117476), X3
DN111955_c0_g1_i1	Drosophila melanogaster Tachykinin-like receptor at 99D (TkR99D), A
DN11199_c0_g1_i1	Amyelois transitella uncharacterized LOC106142706 (LOC106142706)
DN112_c0_g1_i1	Papilio machaon WD repeat-containing protein 47 (LOC106717259), X3
DN11200_c0_g1_i1	Drosophila melanogaster ribosomal protein L34a, B (RpL34a)
DN11204_c0_g1_i1	Vollenhovia emeryi uncharacterized LOC105558956 (LOC105558956)
DN112044_c0_g1_i1	Papilio xuthus ATP-binding cassette sub-family G member 1-like (LOC106124322)
DN112054_c0_g1_i1	Amyelois transitella nesprin-1 (LOC106132288), X1
DN112106_c0_g1_i1	Plutella xylostella sister chromatid cohesion protein PDS5 homolog B (LOC105384662)
DN112201_c0_g1_i1	Amyelois transitella uncharacterized LOC106141578 (LOC106141578), partial mRNA
DN112232_c0_g1_i1	Bombyx mori cytosolic juvenile hormone binding protein 36 kDa subunit (Cjhbp)
DN11224_c0_g1_i1	Papilio polytes ras-related protein Rab-24 (LOC106101922)
DN112303_c0_g1_i1	Papilio machaon carboxypeptidase D-like (LOC106712963)
DN112308_c0_g1_i1	Papilio polytes nicastrin (LOC106107833), partial mRNA
DN112422_c0_g1_i1	Amyelois transitella GTPase-activating protein (LOC106136899)
DN11245_c1_g1_i1	Amyelois transitella uncharacterized LOC106134308 (LOC106134308), X1
DN112488_c0_g1_i1	Amyelois transitella CCR4-NOT transcription complex subunit 1 (LOC106130569), X1
DN112527_c0_g1_i1	Bombyx mori acidic leucine-rich nuclear phosphoprotein 32-related protein-like (LOC101740802)
DN11258_c0_g2_i1	Bombyx mori kinesin-like protein KIF21A (LOC101743085), X1
DN112614_c0_g1_i1	Wasmannia auropunctata uncharacterized protein K02A2.6-like (LOC105447825)
DN112625_c0_g1_i1	Drosophila melanogaster zipper (zip), B
DN112628_c0_g1_i1	Drosophila melanogaster alpha spectrin, A (alpha-Spec)
DN11269_c0_g1_i1	Papilio polytes allantoinase-like (LOC106109220)
DN1127_c0_g2_i2	Papilio xuthus potassium voltage-gated channel protein Shab (LOC106121321), X1
DN112734_c0_g1_i1	Drosophila melanogaster ribosomal RNA (28SrRNA:CR45844), rRNA
DN11275_c0_g1_i1	uncharacterized protein LOC106141309, partial [Amyelois transitella]
DN112830_c0_g1_i1	Amyelois transitella serine protease snake-like (LOC106142772)
DN112834_c0_g1_i1	Drosophila melanogaster CG10585, A (CG10585)
DN112854_c0_g1_i1	Papilio xuthus neurogenic locus notch homolog protein 3-like (LOC106116123)
DN112949_c0_g1_i1	Drosophila melanogaster CG7215, A (CG7215)
DN11295_c0_g2_i1	Drosophila melanogaster Patched-related (Ptr), A
DN112972_c0_g1_i1	Amyelois transitella uncharacterized LOC106141245 (LOC106141245), partial mRNA
DN113020_c0_g1_i1	Bombyx mori vesicular inhibitory amino acid transporter (LOC101740763), X1
DN113093_c0_g1_i1	Drosophila melanogaster armadillo (arm), E
DN11324_c0_g1_i1	Papilio xuthus integrin beta-nu (LOC106126884), X1
DN113243_c0_g1_i1	Amyelois transitella histone-lysine N-methyltransferase 2C-like (LOC106142796)
DN113274_c0_g2_i1	Drosophila melanogaster CR45893 (CR45893), ncRNA
DN113276_c0_g1_i1	Drosophila melanogaster calreticulin, A (Calr)
DN113279_c0_g1_i1	Drosophila melanogaster vacuolar H[+] ATPase 68 kDa subunit 2, C (Vha68-2)
DN113282_c0_g1_i1	Drosophila melanogaster embargoed (emb), A
DN113286_c0_g1_i1	Bombyx mori kazal-type proteinase inhibitor (LOC692945)
DN113288_c0_g1_i1	Plutella xylostella NADP-dependent malic enzyme (LOC105382451), X1
DN113298_c0_g1_i1	Drosophila melanogaster Rab1 (Rab1)
DN113300_c0_g1_i1	Drosophila melanogaster prophenoloxidase 2 (PPO2)
DN113307_c0_g1_i1	Drosophila melanogaster down syndrome cell adhesion molecule 1, E (Dscam1)
DN113311_c0_g1_i1	Drosophila melanogaster timeless (tim), B
DN113318_c0_g1_i1	Papilio xuthus protein boule-like (LOC106123091), X2
DN113319_c0_g1_i1	Amyelois transitella protoporphyrinogen oxidase (LOC106132503)
DN113323_c0_g1_i1	Papilio xuthus 26S proteasome non-ATPase regulatory subunit 8 (LOC106128846)
DN113329_c0_g1_i1	Drosophila melanogaster burgundy (bur), B
DN113331_c1_g1_i1	Drosophila melanogaster proteasome beta5 subunit, B (Prosbeta5)
DN113335_c0_g1_i1	Plutella xylostella uncharacterized LOC105393516 (LOC105393516)
DN113342_c0_g1_i1	Drosophila melanogaster CG5849, A (CG5849)
DN113343_c0_g1_i1	Drosophila melanogaster ATPase 8B (ATP8B), B
DN113365_c0_g1_i1	Bombyx mori ataxin-2 homolog (LOC101747088), X1
DN113375_c0_g1_i1	Bombyx mori semaphorin-5A (LOC101744239), X1
DN113376_c0_g1_i1	Amyelois transitella alpha-(1,3)-fucosyltransferase B (LOC106142556), X1
DN113379_c0_g1_i1	Papilio xuthus nucleoplasmin-like protein (LOC106116375), X2
DN113382_c0_g1_i1	Drosophila melanogaster p24-related-1 (p24-1), A
DN113389_c0_g1_i1	Drosophila melanogaster drop dead (drd)
DN113395_c0_g1_i1	Papilio xuthus monocarboxylate transporter 3 (LOC106122104), X1
DN113395_c1_g1_i1	Drosophila melanogaster CG8468, C (CG8468)
DN113396_c0_g1_i1	Bombyx mori cytochrome P450 Cyp6b29 (Cyp6b29), X1
DN113402_c0_g1_i1	Amyelois transitella proteasome maturation protein (LOC106131173)
DN113411_c0_g1_i1	Drosophila melanogaster CDK2-associated protein 1 (CDK2AP1), A
DN113441_c0_g1_i1	Amyelois transitella proliferating cell nuclear antigen (LOC106130224), X1
DN113442_c0_g1_i1	Papilio machaon uncharacterized LOC106711875 (LOC106711875)
DN113454_c0_g1_i1	Drosophila melanogaster heat shock protein 60, B (Hsp60)
DN113461_c0_g1_i1	Amyelois transitella uncharacterized LOC106131024 (LOC106131024), X1
DN113474_c0_g1_i1	Papilio xuthus transmembrane protein 87A (LOC106127835)
DN11349_c0_g1_i1	Drosophila melanogaster pale (ple), B
DN113490_c0_g1_i1	Amyelois transitella neuroligin-4, Y-linked-like (LOC106136824)
DN113494_c0_g1_i1	Drosophila melanogaster Bx42, A (Bx42)
DN113500_c0_g1_i1	Amyelois transitella fibrillin-1-like (LOC106136126)
DN113502_c0_g1_i1	Drosophila melanogaster prophenoloxidase 3 (PPO3)
DN113507_c0_g1_i1	Amyelois transitella E3 ubiquitin-protein ligase MYCBP2 (LOC106133742)
DN113511_c0_g1_i1	Drosophila melanogaster ribosomal protein L34a, B (RpL34a)
DN113513_c0_g1_i1	Drosophila melanogaster bicaudal (bic), A
DN11352_c0_g1_i1	Bombyx mori putative epidermal cell surface receptor (LOC101740079)
DN11353_c0_g1_i1	Bombyx mori ultrabithorax (Ubx), X1
DN113530_c0_g1_i1	Drosophila melanogaster CG17075, A (CG17075)
DN113537_c0_g1_i1	Amyelois transitella vitellogenin-like (LOC106142753)
DN113543_c0_g1_i1	Drosophila melanogaster ribosomal protein S26, C (RpS26)
DN113549_c0_g2_i1	Drosophila melanogaster ATP synthase, delta subunit (ATPsyndelta), A
DN113551_c0_g1_i1	Drosophila melanogaster fatty acid synthase 1, A (FASN1)
DN113552_c0_g1_i1	Drosophila melanogaster Ras oncogene at 85D (Ras85D)
DN113570_c0_g1_i1	Papilio machaon PR domain zinc finger protein 16-like (LOC106721039), X1
DN113577_c0_g1_i1	Drosophila melanogaster CG6084, A (CG6084)
DN113579_c0_g1_i1	Amyelois transitella brain acid soluble protein 1-like (LOC106129168), X2
DN113598_c0_g1_i1	Drosophila melanogaster ribosomal protein S12 (RpS12)
DN113604_c0_g1_i1	Drosophila melanogaster ubiquitin conjugating enzyme 10 (Ubc10)
DN113606_c0_g1_i1	Amyelois transitella uncharacterized LOC106140897 (LOC106140897)
DN113611_c0_g1_i1	Amyelois transitella uncharacterized LOC106142793 (LOC106142793)
DN113629_c0_g1_i1	Drosophila melanogaster chloride intracellular channel, A (Clic)
DN113643_c0_g1_i1	Drosophila melanogaster regulatory particle triple-A ATPase 1 (Rpt1)
DN113654_c1_g1_i1	Drosophila melanogaster ribosomal protein S23, A (RpS23)
DN113661_c0_g1_i1	Drosophila melanogaster Cadherin-N (CadN), E
DN113666_c0_g1_i1	Bombyx mori dynamin (LOC101735699), X1
DN113668_c0_g1_i1	Drosophila melanogaster ribosomal protein S30, B (RpS30)
DN113672_c0_g1_i1	Papilio polytes proteolipid protein 2-like (LOC106109977), X1
DN113673_c0_g1_i1	Diaphorina citri uncharacterized LOC103522594 (LOC103522594), partial mRNA
DN113674_c0_g1_i1	Drosophila melanogaster eIF3g paralogue b (eIF3gb)
DN113681_c0_g1_i1	Drosophila melanogaster CG17919 (CG17919)
DN113688_c0_g1_i1	Drosophila melanogaster enolase, E (Eno)
DN113691_c0_g1_i1	Drosophila melanogaster NADPH oxidase (Nox), E
DN113692_c0_g1_i1	Amyelois transitella amino acid transporter ANTL3-like (LOC106130540)
DN113694_c0_g1_i1	Bombyx mori metal transporter CNNM4 (LOC101740641)
DN113704_c0_g2_i1	Bombyx mori transferrin-like (LOC101737346)
DN113709_c0_g1_i1	Drosophila melanogaster ribosomal protein S3A, A (RpS3A)
DN113724_c0_g1_i1	Drosophila melanogaster spaghetti squash (sqh), A
DN113729_c0_g1_i1	Plutella xylostella dystonin-like (LOC105385453)
DN113732_c0_g1_i1	Drosophila melanogaster regulatory particle triple-A ATPase 6 (Rpt6)
DN113741_c0_g1_i1	Drosophila melanogaster Toll-7 (Toll-7)
DN113743_c0_g1_i1	Amyelois transitella forkhead box protein L2-like (LOC106133991)
DN113745_c0_g1_i1	Amyelois transitella uncharacterized LOC106129517 (LOC106129517)
DN113754_c0_g1_i1	Amyelois transitella SUMO-activating enzyme subunit 1 (LOC106132583)
DN113757_c0_g1_i1	Drosophila melanogaster cathepsin B1, A (CtsB1)
DN113767_c0_g1_i1	Papilio polytes GDP-fucose protein O-fucosyltransferase 1 (LOC106099701)
DN113779_c0_g1_i1	Drosophila melanogaster abdominal B, E (Abd-B)
DN113781_c0_g1_i1	Bombyx mori serine protease inhibitor dipetalogastin (LOC101742927)
DN113797_c0_g1_i1	Plutella xylostella probable E3 ubiquitin-protein ligase HERC3 (LOC105381968)
DN113809_c0_g1_i1	Bombyx mori ephrin type-A receptor 3 (LOC101745605), partial mRNA
DN113816_c0_g1_i1	Drosophila melanogaster dynein heavy chain at 62B (Dhc62B)
DN113822_c0_g1_i1	Amyelois transitella vigilin (LOC106131864)
DN113828_c0_g1_i1	Plutella xylostella carboxypeptidase B-like (LOC105388983)
DN113843_c0_g1_i1	Bombyx mori low density lipoprotein receptor (Ldlr), X1
DN113858_c0_g1_i1	Bombyx mori multidrug resistance-associated protein 4 (LOC101744514)
DN11387_c0_g1_i1	Papilio polytes facilitated trehalose transporter Tret1-like (LOC106100624)
DN113875_c0_g1_i1	Drosophila melanogaster CG42492, A (CG42492)
DN113877_c0_g1_i1	Amyelois transitella activating transcription factor of chaperone (LOC106135114)
DN113880_c0_g1_i1	Drosophila melanogaster futsch, F (futsch)
DN113892_c0_g1_i1	Drosophila melanogaster ATP synthase, oligomycin sensitivity conferring protein (ATPsynO)
DN113903_c0_g1_i1	Bombyx mori bifunctional lysine-specific demethylase and histidyl-hydroxylase NO66 (LOC101739566)
DN113923_c0_g1_i1	Papilio machaon UDP-N-acetylglucosamine transporter (LOC106708722)
DN113954_c0_g1_i1	Papilio machaon nephrin (LOC106711564)
DN113959_c0_g1_i1	Bombyx mori uncharacterized LOC105842431 (LOC105842431), X1
DN113964_c0_g1_i1	Bombyx mori chitinase (Chi-h), X1
DN113976_c0_g1_i1	Bombyx mori importin-5 (LOC101740958)
DN113982_c0_g1_i1	Amyelois transitella cell wall protein IFF6-like (LOC106135536), X1
DN114006_c0_g1_i1	Amyelois transitella uncharacterized LOC106134515 (LOC106134515)
DN114020_c0_g1_i1	Drosophila melanogaster Tcp-1eta (Tcp-1eta)
DN114022_c0_g1_i1	Amyelois transitella proton-coupled amino acid transporter 4 (LOC106130596), X1
DN114024_c0_g1_i1	Bombyx mori cathepsin L like protein (Catl-like)
DN114028_c0_g1_i1	Amyelois transitella ecotropic viral integration site 5 ortholog (LOC106133951), X5
DN114036_c0_g1_i1	Papilio machaon fungal protease inhibitor-1-like (LOC106710756)
DN114051_c0_g1_i1	Bombyx mori probable cytosolic oligopeptidase A (LOC101744047)
DN114055_c0_g1_i1	Drosophila melanogaster ribosomal protein S8, C (RpS8)
DN114066_c0_g1_i1	Plutella xylostella integrin alpha-PS1 (LOC105389439), X1
DN114068_c0_g1_i1	Drosophila melanogaster excitatory amino acid transporter 1, C (Eaat1)
DN114071_c0_g1_i1	Ceratosolen solmsi marchali arylsulfatase I (LOC105368206)
DN114081_c0_g1_i1	Amyelois transitella transcription termination factor 2-like (LOC106137842)
DN114091_c0_g1_i1	Amyelois transitella uncharacterized LOC106136391 (LOC106136391)
DN114101_c0_g1_i1	Drosophila melanogaster down syndrome cell adhesion molecule 1, D (Dscam1)
DN114113_c0_g1_i1	Drosophila melanogaster Cysteinyl-tRNA synthetase (Aats-cys)
DN114122_c0_g1_i1	Papilio polytes NADH dehydrogenase [ubiquinone] 1 beta subcomplex subunit 7 (LOC106105554)
DN114131_c0_g1_i1	Papilio xuthus uncharacterized LOC106121257 (LOC106121257)
DN114144_c0_g1_i1	Drosophila melanogaster glucosidase 2 alpha subunit, E (GCS2alpha)
DN11415_c0_g1_i1	Drosophila melanogaster cytochrome c oxidase subunit 4, B (COX4)
DN114168_c0_g1_i1	Acyrthosiphon pisum uncharacterized LOC103309918 (LOC103309918)
DN114188_c0_g1_i1	Drosophila melanogaster kohtalo (kto), A
DN114199_c0_g1_i1	Drosophila melanogaster angiotensin converting enzyme, B (Ance)
DN114231_c0_g1_i1	Drosophila melanogaster alpha-Tubulin at 84B (alphaTub84B)
DN114236_c0_g1_i1	Drosophila melanogaster alpha spectrin, A (alpha-Spec)
DN114246_c0_g1_i1	Amyelois transitella heat shock protein 68-like (LOC106138256)
DN114248_c0_g1_i1	Drosophila melanogaster CG5404 (CG5404)
DN114252_c0_g1_i1	Drosophila melanogaster bent (bt), C
DN114256_c0_g1_i1	Drosophila melanogaster stress-sensitive B (sesB), B
DN11427_c0_g1_i1	Plutella xylostella uncharacterized LOC105390906 (LOC105390906)
DN114284_c0_g1_i1	Amyelois transitella uncharacterized LOC106129662 (LOC106129662), X1
DN114332_c0_g1_i1	Bombyx mori odorant receptor 13a-like (LOC101744524)
DN114336_c1_g1_i1	Amyelois transitella nephrin-like (LOC106130408)
DN11436_c0_g1_i1	Papilio polytes CUE domain-containing protein 2 (LOC106107172)
DN114364_c0_g1_i1	Drosophila melanogaster RNA-binding motif protein 13 (Rbm13), A
DN114371_c0_g1_i1	Bombyx mori zinc finger protein 343-like (LOC101740395), X2
DN114387_c0_g1_i1	Bombyx mori regucalcin-like (LOC101745537), X2
DN11439_c0_g1_i1	Papilio polytes pancreatic triacylglycerol lipase-like (LOC106111978)
DN114394_c0_g1_i1	Drosophila melanogaster CG31523, C (CG31523)
DN114399_c0_g1_i1	Drosophila melanogaster rieske iron-sulfur protein, B (RFeSP)
DN114408_c0_g1_i1	Drosophila melanogaster protein phosphatase V, A (PpV)
DN114412_c0_g1_i1	Bombyx mori zinc finger homeobox protein 3 (LOC101747010)
DN114415_c0_g1_i1	Bombyx mori zinc carboxypeptidase-like (LOC101745945)
DN114431_c0_g1_i1	Drosophila melanogaster rosy (ry)
DN114440_c0_g1_i1	Amyelois transitella uncharacterized LOC106142512 (LOC106142512)
DN114447_c0_g1_i1	Plutella xylostella SPARC-related modular calcium-binding protein 2 (LOC105388140), X2
DN114455_c0_g1_i1	Drosophila melanogaster regulatory particle triple-A ATPase 5 (Rpt5)
DN114463_c0_g1_i1	Drosophila melanogaster CG5001, C (CG5001)
DN114474_c0_g1_i1	Amyelois transitella uncharacterized LOC106130723 (LOC106130723)
DN114475_c0_g1_i1	Drosophila melanogaster regulatory particle non-ATPase 2, A (Rpn2)
DN114516_c0_g1_i1	Amyelois transitella short coiled-coil protein homolog (LOC106131475)
DN114519_c0_g1_i1	Amyelois transitella protein Cep89 homolog (LOC106135868), X1
DN114521_c0_g1_i1	Plutella xylostella uncharacterized LOC105384683 (LOC105384683)
DN114530_c0_g1_i1	Bombyx mori uncharacterized LOC101746184 (LOC101746184)
DN114546_c0_g1_i1	Drosophila melanogaster CG13887, C (CG13887)
DN114576_c0_g1_i1	Plutella xylostella longitudinals lacking protein, isoforms A/B/D/L (LOC105395513)
DN114612_c0_g1_i1	Bombyx mori mucin-17-like (LOC101745825), X1
DN114623_c0_g1_i1	Bombyx mori uncharacterized LOC101745941 (LOC101745941)
DN114632_c0_g1_i1	Papilio xuthus cell division cycle and apoptosis regulator protein 1-like (LOC106115811)
DN114639_c0_g1_i1	Bombyx mori integrator complex subunit 2 (LOC101740375)
DN114643_c0_g1_i1	Amyelois transitella uncharacterized LOC106142113 (LOC106142113)
DN114644_c0_g1_i1	Drosophila melanogaster crinkled (ck), A
DN114646_c0_g1_i1	Papilio machaon uncharacterized LOC106711407 (LOC106711407)
DN114649_c0_g1_i1	Drosophila melanogaster skeletor, E (Skeletor)
DN114656_c0_g1_i1	Plutella xylostella protein son of sevenless-like (LOC105387722)
DN114664_c0_g1_i1	Drosophila melanogaster CG4238, D (CG4238)
DN114673_c0_g1_i1	Amyelois transitella uncharacterized LOC106143557 (LOC106143557)
DN11470_c0_g2_i1	Papilio polytes facilitated trehalose transporter Tret1-like (LOC106111461), X1
DN114701_c0_g1_i1	Drosophila melanogaster beta spectrin, A (beta-Spec)
DN114730_c0_g1_i1	Drosophila melanogaster ribosomal protein L27A, A (RpL27A)
DN114735_c0_g1_i1	Amyelois transitella uncharacterized LOC106141788 (LOC106141788)
DN114745_c0_g1_i1	Amyelois transitella uncharacterized LOC106139656 (LOC106139656), X1
DN114757_c0_g1_i1	Bombyx mori immunoglobulin superfamily DCC subclass member 3-like (LOC101737078), X1
DN114763_c0_g1_i1	Drosophila melanogaster variable nurse cells (vnc), E
DN114773_c0_g1_i1	Bombyx mori isocitrate dehydrogenase [NAD] subunit beta, mitochondrial (LOC101736806)
DN114804_c0_g1_i1	Papilio machaon uncharacterized LOC106720158 (LOC106720158)
DN114824_c0_g1_i1	Plutella xylostella uncharacterized LOC105398402 (LOC105398402)
DN114856_c0_g1_i1	Bombyx mori speckle-type POZ protein-like (LOC101737144), X1
DN114859_c0_g1_i1	Amyelois transitella apolipoprotein D-like (LOC106133485)
DN114865_c0_g1_i1	Drosophila melanogaster regulatory particle triple-A ATPase 3, A (Rpt3)
DN114867_c0_g1_i1	Papilio xuthus nucleoside diphosphate-linked moiety X motif 8, mitochondrial (LOC106126558), X1
DN114893_c0_g1_i1	Plutella xylostella uncharacterized LOC105390497 (LOC105390497)
DN114896_c0_g1_i1	Papilio xuthus heat shock 70 kDa protein 14 (LOC106127001)
DN114909_c0_g1_i1	Plutella xylostella chromosome-associated kinesin KIF4 (LOC105390831), X3
DN114924_c0_g1_i1	Drosophila melanogaster Calmodulin-binding protein related to a Rab3 GDP/GTP exchange protein (Crag), B
DN114930_c0_g1_i1	Amyelois transitella uncharacterized LOC106136616 (LOC106136616)
DN114943_c0_g1_i1	Drosophila melanogaster RNA-binding protein 6 (Rbp6), G
DN114947_c0_g1_i1	Drosophila melanogaster CG45064 (CG45064)
DN114948_c0_g1_i1	Drosophila melanogaster Fmr1, A (Fmr1)
DN114963_c0_g1_i1	Papilio polytes mucin-2-like (LOC106107142)
DN114966_c0_g1_i1	Papilio xuthus uncharacterized LOC106124087 (LOC106124087)
DN115022_c0_g1_i1	Drosophila melanogaster CG16886, A (CG16886)
DN115038_c0_g1_i1	Drosophila melanogaster epidermal stripes and patches, A (Esp)
DN115060_c0_g1_i1	Amyelois transitella baculoviral IAP repeat-containing protein 6 (LOC106137418)
DN115080_c0_g1_i1	Drosophila melanogaster catalase (Cat)
DN115082_c0_g1_i1	Plutella xylostella syntaxin-18-like (LOC105381716)
DN115103_c0_g1_i1	Bombyx mori elastase-1 (LOC101739613)
DN115122_c0_g1_i1	Bombyx mori uncharacterized LOC101736188 (LOC101736188)
DN115136_c0_g1_i1	Bombyx mori leucine--tRNA ligase, cytoplasmic (LOC101739599)
DN115177_c0_g1_i1	Drosophila melanogaster dynein heavy chain at 93AB, B (Dhc93AB)
DN115210_c0_g1_i1	Bombyx mori cell division cycle 2 like-1 (CDC2L1), X1
DN115213_c0_g1_i1	Drosophila melanogaster CG11537, B (CG11537)
DN115215_c0_g1_i1	Bombyx mori mucin-6-like (LOC101737291)
DN115219_c0_g1_i1	Papilio polytes uncharacterized LOC106102972 (LOC106102972)
DN11524_c0_g1_i1	Drosophila melanogaster ATP synthase, subunit C (ATPsynC), C
DN115244_c0_g1_i3	Papilio polytes ubiquitin carboxyl-terminal hydrolase 34 (LOC106104332)
DN115247_c0_g1_i1	Papilio polytes uncharacterized LOC106108224 (LOC106108224)
DN11525_c0_g1_i1	Drosophila melanogaster Sec61 alpha subunit (Sec61alpha), A
DN11525_c1_g1_i1	Papilio xuthus protein furry (LOC106113741), X1
DN11525_c2_g1_i1	Drosophila melanogaster CG7337, A (CG7337)
DN115267_c0_g1_i1	Drosophila melanogaster dysfusion (dysf), D
DN115273_c0_g1_i1	Amyelois transitella uncharacterized LOC106137797 (LOC106137797)
DN11529_c0_g1_i1	Drosophila melanogaster ribosomal protein L6, B (RpL6)
DN11530_c0_g1_i1	Bombyx mori uncharacterized LOC105842483 (LOC105842483), X1
DN11532_c0_g1_i1	Papilio polytes ragulator complex protein LAMTOR3 homolog (LOC106110764)
DN11533_c0_g1_i1	Papilio machaon NADH dehydrogenase [ubiquinone] 1 beta subcomplex subunit 11, mitochondrial (LOC106710711)
DN115334_c0_g1_i1	Bombyx mori protein phosphatase PHLPP-like protein (LOC101745921), X1
DN115345_c0_g1_i1	Bombyx mori protein lethal(2)essential for life-like (LOC101745277)
DN115366_c0_g1_i1	Papilio polytes transient receptor potential channel pyrexia (LOC106101171), X1
DN115369_c0_g1_i1	Papilio xuthus frizzled-4 (LOC106126773)
DN115373_c0_g1_i1	Drosophila melanogaster Kinesin-like protein at 68D (Klp68D), A
DN115424_c0_g1_i1	Papilio polytes beta-ureidopropionase (LOC106104824)
DN11544_c0_g1_i1	Drosophila melanogaster mitochondrial ribosomal protein L24 (mRpL24)
DN11545_c0_g1_i1	Drosophila melanogaster ubiquitin activating enzyme 1, A (Uba1)
DN11546_c1_g1_i1	Drosophila melanogaster 18S ribosomal RNA (18SrRNA:CR45841), rRNA
DN115469_c0_g1_i1	Amyelois transitella peptide chain release factor 1-like, mitochondrial (LOC106140150), X1
DN115478_c0_g1_i1	Drosophila melanogaster CG4199, A (CG4199)
DN11548_c0_g1_i1	Drosophila melanogaster CG30382, A (CG30382)
DN115490_c0_g1_i1	Plutella xylostella breast cancer anti-estrogen resistance protein 1 (LOC105393995)
DN115513_c0_g1_i1	Papilio machaon 39S ribosomal protein L12, mitochondrial (LOC106708013)
DN11552_c0_g2_i1	Drosophila melanogaster GTPase indispensable for equal segregation of chromosomes (Gie), A
DN115536_c0_g1_i1	Drosophila melanogaster heat shock protein 60, B (Hsp60)
DN11554_c0_g1_i1	Dinoponera quadriceps uncharacterized LOC106751383 (LOC106751383), partial mRNA
DN115553_c0_g1_i1	Bombyx mori uncharacterized LOC101741379 (LOC101741379)
DN115583_c0_g1_i1	Amyelois transitella transducin beta-like protein 3 (LOC106142104)
DN11559_c2_g3_i1	Papilio machaon collagen alpha-5(IV) chain (LOC106710676)
DN115601_c0_g2_i1	Drosophila melanogaster aristaless (al)
DN11562_c0_g1_i1	Drosophila melanogaster cryptocephal (crc), B
DN115631_c0_g1_i1	Bombyx mori sugar transporter 4 (st4), X1
DN115638_c0_g1_i1	Drosophila melanogaster ribosomal protein S6 kinase, A (S6k)
DN11564_c0_g1_i1	Plutella xylostella disintegrin and metalloproteinase domain-containing protein 19-like (LOC105387785)
DN115646_c0_g1_i1	Amyelois transitella nucleoredoxin-like (LOC106138536)
DN115652_c0_g1_i1	Amyelois transitella intraflagellar transport protein 140 homolog (LOC106142460)
DN115658_c0_g1_i1	Drosophila melanogaster ferritin 1 heavy chain homologue, D (Fer1HCH)
DN11566_c0_g1_i1	Papilio xuthus uncharacterized protein C6orf132 homolog (LOC106123790)
DN115676_c0_g1_i1	Papilio polytes nucleolar protein 16 (LOC106112020)
DN115679_c0_g1_i1	Drosophila melanogaster dachs (d), D
DN115688_c0_g1_i1	Drosophila melanogaster vacuolar H[+] ATPase 100kD subunit 1, K (Vha100-1)
DN115698_c0_g1_i1	Papilio polytes polyadenylate-binding protein 1 (LOC106100581)
DN115700_c0_g1_i1	Papilio polytes ETS homologous factor-like (LOC106100850)
DN115709_c0_g1_i1	Papilio machaon uncharacterized LOC106714331 (LOC106714331)
DN115711_c0_g1_i1	Bombyx mori odorant binding protein fmxg18C17 (Fmxg18c17)
DN115714_c0_g1_i1	Drosophila melanogaster CG7215, A (CG7215)
DN115727_c0_g1_i1	Amyelois transitella rho GTPase-activating protein 21-A-like (LOC106129952), X1
DN115750_c0_g1_i1	Drosophila melanogaster Peptidyl-alpha-hydroxyglycine-alpha-amidating lyase 2 (Pal2), D
DN115763_c0_g1_i1	Drosophila melanogaster NADH dehydrogenase (ubiquinone) B22 subunit (ND-B22), A
DN115768_c0_g1_i1	Plutella xylostella mucin-2-like (LOC105398193), X1
DN115773_c0_g1_i1	Drosophila melanogaster CG14372, D (CG14372)
DN115774_c0_g1_i1	Papilio xuthus ribosomal protein S6 kinase 2 beta-like (LOC106121864)
DN115794_c0_g1_i1	Bombyx mori hamartin (LOC101739907)
DN115809_c0_g1_i1	Drosophila melanogaster CG8927, C (CG8927)
DN11581_c0_g1_i1	Papilio machaon apolipophorins (LOC106711288)
DN115845_c0_g1_i1	Drosophila melanogaster transcription factor AP-2, A (TfAP-2)
DN115851_c0_g1_i1	Amyelois transitella uncharacterized LOC106136342 (LOC106136342), X1
DN115864_c0_g1_i1	Drosophila melanogaster CG4968 (CG4968)
DN115879_c0_g1_i1	Drosophila melanogaster Cyp301a1 (Cyp301a1)
DN115944_c0_g1_i1	Papilio polytes nidogen-2 (LOC106106385)
DN115945_c0_g1_i1	Amyelois transitella protein stoned-B-like (LOC106137935)
DN115948_c0_g1_i1	Papilio polytes cytochrome P450 4d2-like (LOC106103398)
DN115959_c0_g1_i1	Drosophila melanogaster laminin A (LanA)
DN115972_c0_g1_i1	Acyrthosiphon pisum uncharacterized protein K02A2.6-like (LOC103308202)
DN115975_c0_g1_i1	Drosophila melanogaster ribosomal protein L8, B (RpL8)
DN115986_c0_g1_i1	Amyelois transitella uncharacterized LOC106141260 (LOC106141260)
DN11599_c0_g1_i1	Papilio polytes protein enabled (LOC106108691)
DN116002_c0_g1_i1	Amyelois transitella sex peptide receptor (LOC106142168), X1
DN116015_c0_g1_i1	Bombyx mori 39S ribosomal protein L27, mitochondrial (LOC101741251)
DN116054_c0_g1_i1	Drosophila melanogaster gliotactin, F (Gli)
DN116056_c0_g1_i1	Drosophila melanogaster dynein heavy chain at 93AB, B (Dhc93AB)
DN116060_c0_g1_i1	Drosophila melanogaster paralytic (para), A
DN116085_c0_g1_i1	Papilio xuthus uncharacterized LOC106116107 (LOC106116107)
DN116117_c0_g1_i1	Bombyx mori uncharacterized LOC101742266 (LOC101742266)
DN116121_c0_g1_i1	Papilio polytes gastrula zinc finger protein XlCGF26.1-like (LOC106100011), X5
DN116132_c0_g1_i1	Amyelois transitella uncharacterized LOC106134395 (LOC106134395)
DN116136_c0_g1_i1	Amyelois transitella protein disulfide-isomerase-like (LOC106135033)
DN116185_c0_g1_i1	Drosophila melanogaster CG33993, B (CG33993)
DN11620_c0_g1_i2	Bombyx mori TELO2-interacting protein 1 homolog (LOC101735592)
DN116203_c0_g1_i1	Drosophila melanogaster Isoleucyl-tRNA synthetase (Aats-ile), D
DN116237_c0_g1_i1	Plutella xylostella N-acetylglucosamine-6-sulfatase-like (LOC105384301)
DN116240_c0_g1_i1	Drosophila melanogaster Ras-associated protein 2-like (Rap2l), A
DN11626_c0_g1_i1	Amyelois transitella microtubule-associated protein futsch (LOC106129064)
DN116265_c0_g1_i1	Plutella xylostella uncharacterized LOC105389720 (LOC105389720)
DN116271_c0_g1_i1	Amyelois transitella uncharacterized LOC106129835 (LOC106129835)
DN11628_c0_g1_i1	Papilio polytes diamine acetyltransferase 2-like (LOC106111044)
DN116285_c0_g1_i1	Bombyx mori uncharacterized LOC101746698 (LOC101746698), X1
DN116309_c0_g1_i1	Amyelois transitella carboxypeptidase B-like (LOC106139255)
DN11631_c0_g1_i1	Drosophila melanogaster Rap1 GTPase (Rap1), A
DN116329_c0_g1_i1	Drosophila melanogaster stubble, A (Sb)
DN116355_c0_g1_i1	Papilio machaon transmembrane protein 127-like (LOC106713884)
DN116373_c0_g1_i1	Drosophila melanogaster CG9864, A (CG9864)
DN116376_c0_g1_i1	Drosophila melanogaster tollo (Tollo)
DN11639_c0_g1_i1	Amyelois transitella uncharacterized LOC106137687 (LOC106137687)
DN116391_c0_g1_i1	Bombus impatiens phospholipase A1-like (LOC100747885)
DN116393_c0_g1_i1	Plutella xylostella WD repeat-containing protein 7 (LOC105389066)
DN116396_c0_g1_i1	Drosophila melanogaster CG7484 (CG7484)
DN1164_c0_g1_i1	Bombyx mori guanine nucleotide-releasing factor 2 (LOC101746299), X1
DN116407_c0_g1_i1	Papilio polytes uncharacterized LOC106109156 (LOC106109156)
DN116415_c0_g1_i1	Drosophila melanogaster dusky (dy)
DN11647_c0_g1_i1	Bombyx mori multiple inositol polyphosphate phosphatase 1-like (LOC101737657), X1
DN116472_c0_g1_i1	Amyelois transitella actin-related protein 2/3 complex subunit 2 (LOC106134293)
DN116503_c0_g1_i1	Bombyx mori uncharacterized LOC101743675 (LOC101743675)
DN116505_c0_g1_i1	Amyelois transitella uncharacterized LOC106129699 (LOC106129699), X1
DN116563_c0_g1_i1	Tribolium castaneum nuclear hormone receptor FTZ-F1 (LOC658929), X1
DN116595_c0_g1_i1	Drosophila melanogaster ubiquitin activating enzyme 1, A (Uba1)
DN116600_c0_g1_i1	Drosophila melanogaster dynein heavy chain at 16F (Dhc16F)
DN116610_c0_g1_i1	Drosophila melanogaster CG4744 (CG4744)
DN116614_c0_g1_i1	Papilio xuthus CSC1-like protein 2 (LOC106124556)
DN116649_c0_g1_i1	Plutella xylostella E3 ubiquitin-protein ligase MYCBP2-like (LOC105389683)
DN116653_c0_g1_i1	Plutella xylostella microtubule-actin cross-linking factor 1, isoforms 1/2/3/5-like (LOC105395955), partial mRNA
DN116662_c0_g1_i1	Papilio xuthus mitochondrial amidoxime-reducing component 1 (LOC106120202)
DN116669_c0_g1_i1	Bombyx mori putative inorganic phosphate cotransporter (LOC101744259)
DN11667_c0_g1_i1	Bombyx mori protein charybde-like (LOC101739441)
DN11667_c0_g2_i1	Amyelois transitella protein charybde-like (LOC106139607)
DN116673_c0_g1_i1	Bombyx mori uncharacterized LOC105842600 (LOC105842600)
DN116687_c0_g1_i1	Bombyx mori wing disc-specific protein (Cb10)
DN116719_c0_g1_i1	Bombyx mori uncharacterized LOC105841904 (LOC105841904)
DN116729_c0_g1_i1	Drosophila melanogaster Rab1 (Rab1)
DN116750_c0_g1_i1	Amyelois transitella uncharacterized LOC106138677 (LOC106138677)
DN116757_c0_g1_i1	Amyelois transitella golgin subfamily A member 4-like (LOC106142369), X1
DN11676_c0_g2_i1	Drosophila melanogaster heat shock protein 83, A (Hsp83)
DN116767_c0_g1_i1	Papilio xuthus uncharacterized LOC106119215 (LOC106119215)
DN116773_c0_g1_i1	Drosophila melanogaster Cadherin-N (CadN), E
DN116779_c0_g1_i1	Amyelois transitella putative inorganic phosphate cotransporter (LOC106132108)
DN116838_c0_g1_i1	Papilio xuthus uncharacterized LOC106113824 (LOC106113824)
DN116844_c0_g2_i1	Drosophila melanogaster alpha-Tubulin at 84B (alphaTub84B)
DN116876_c0_g1_i1	Drosophila melanogaster septin 2, A (Sep2)
DN116884_c0_g1_i1	Papilio machaon uncharacterized LOC106715659 (LOC106715659)
DN116895_c0_g1_i1	Amyelois transitella uncharacterized LOC106137527 (LOC106137527)
DN11690_c0_g1_i1	Papilio xuthus protein yellow-like (LOC106115500), X1
DN116911_c0_g1_i1	Bombyx mori prominin-like protein (LOC101735999)
DN116912_c0_g2_i1	Bombyx mori 3-dehydroecdysone 3alpha-reductase (LOC100862709)
DN116914_c0_g1_i1	Vollenhovia emeryi uncharacterized LOC105570982 (LOC105570982)
DN116932_c0_g1_i1	Papilio polytes protein tramtrack, beta isoform-like (LOC106102657), X3
DN116960_c0_g1_i1	Papilio machaon uncharacterized LOC106712108 (LOC106712108)
DN11699_c0_g1_i1	Drosophila melanogaster CG8635, A (CG8635)
DN117014_c0_g1_i1	Drosophila melanogaster phosphoglucose isomerase, C (Pgi)
DN117017_c0_g1_i1	Plutella xylostella uncharacterized LOC105383593 (LOC105383593)
DN117025_c0_g1_i1	Papilio machaon serine proteinase stubble-like (LOC106715313), X1
DN117028_c0_g1_i1	Drosophila melanogaster proteasome beta6 subunit (Prosbeta6)
DN117046_c0_g1_i1	Plutella xylostella uncharacterized LOC105387788 (LOC105387788)
DN11705_c0_g1_i1	Bombyx mori uncharacterized LOC101741510 (LOC101741510)
DN117076_c0_g1_i1	Papilio xuthus uncharacterized LOC106126347 (LOC106126347)
DN117081_c0_g1_i1	Bombyx mori uncharacterized LOC101738890 (LOC101738890)
DN117086_c0_g1_i1	Amyelois transitella apoptosis inhibitor 5 (LOC106131138)
DN117089_c0_g1_i1	Papilio xuthus prominin-like protein (LOC106120995)
DN117093_c0_g1_i1	Amyelois transitella uncharacterized protein PFB0765w-like (LOC106142979)
DN117094_c0_g1_i1	Drosophila melanogaster Ectoderm-expressed 4 (Ect4), E
DN117115_c0_g1_i1	Drosophila melanogaster female sterile (2) ketel, A (Fs(2)Ket)
DN11712_c0_g1_i1	Drosophila melanogaster papilin, E (Ppn)
DN117128_c0_g1_i1	Papilio polytes leucine-rich repeat-containing protein 74B-like (LOC106109371)
DN11715_c0_g1_i1	Bombyx mori aladin-like (LOC101743967)
DN117169_c0_g1_i1	Drosophila melanogaster CR45778 (CR45778), ncRNA
DN11724_c0_g2_i1	Drosophila melanogaster formin 3 (form3), A
DN11725_c0_g1_i1	Amyelois transitella uncharacterized LOC106138069 (LOC106138069)
DN117254_c0_g1_i1	Papilio machaon carbohydrate sulfotransferase 11 (LOC106718819)
DN117263_c0_g1_i1	Bombyx mori coiled-coil domain-containing protein 85C-B (LOC101740732)
DN11727_c0_g1_i1	Drosophila melanogaster KDEL receptor (KdelR), C
DN11730_c0_g1_i1	Drosophila melanogaster Cyp4ac1 (Cyp4ac1)
DN11732_c0_g1_i1	Bombyx mori uncharacterized LOC101744621 (LOC101744621), X1
DN117327_c0_g1_i1	Papilio xuthus uncharacterized protein K02A2.6-like (LOC106117519), X1
DN11733_c0_g1_i1	Papilio machaon nucleobindin-2 (LOC106717289), X2
DN11734_c0_g1_i1	Papilio polytes DEAD-box ATP-dependent RNA helicase 9 (LOC106102248)
DN117345_c0_g1_i1	Amyelois transitella slit homolog 1 protein-like (LOC106140994)
DN117356_c0_g1_i1	Drosophila melanogaster ultrabithorax, B (Ubx)
DN117360_c0_g1_i1	Drosophila melanogaster pre-mRNA processing factor 8 (Prp8)
DN117379_c0_g1_i1	Drosophila melanogaster ubiquitin activating enzyme 1, A (Uba1)
DN11738_c0_g1_i1	Plutella xylostella protein enabled (LOC105393446)
DN11738_c0_g3_i1	Plutella xylostella protein enabled (LOC105393446)
DN11739_c0_g1_i1	Drosophila melanogaster dynein light chain 90F (Dlc90F)
DN117392_c0_g1_i1	Amyelois transitella uncharacterized LOC106140306 (LOC106140306)
DN1174_c0_g1_i1	Amyelois transitella myosin-I heavy chain-like (LOC106136248)
DN11740_c0_g2_i1	Drosophila melanogaster 14-3-3zeta, E (14-3-3zeta)
DN11740_c0_g3_i1	Drosophila melanogaster 14-3-3zeta, E (14-3-3zeta)
DN11742_c0_g2_i1	Drosophila melanogaster mirror (mirr), B
DN117432_c0_g1_i1	Papilio polytes uncharacterized LOC106102758 (LOC106102758)
DN117466_c0_g1_i1	Drosophila melanogaster regulatory particle triple-A ATPase 3, A (Rpt3)
DN117499_c0_g1_i1	Bombyx mori neuroligin-4, X-linked-like (LOC101738471)
DN117512_c0_g1_i1	Amyelois transitella centrosomal protein of 162 kDa (LOC106134328)
DN11756_c0_g1_i1	Amyelois transitella biogenesis of lysosome-related organelles complex 1 subunit 2 (LOC106129550)
DN117576_c0_g1_i1	Papilio machaon uncharacterized LOC106708043 (LOC106708043), X1
DN117603_c0_g1_i1	Drosophila melanogaster sulfateless (sfl), A
DN11764_c0_g1_i1	Drosophila melanogaster smrter, E (Smr)
DN117658_c0_g1_i1	Papilio xuthus kalirin (LOC106113730)
DN117659_c0_g2_i1	Bombyx mori zinc finger protein 596-like (LOC101746624), X1
DN117664_c0_g1_i1	Amyelois transitella sortilin-related receptor-like (LOC106141583), partial mRNA
DN117691_c0_g1_i1	Bombyx mori lipase 3-like (LOC101737372)
DN11770_c0_g1_i1	Amyelois transitella uncharacterized LOC106130397 (LOC106130397)
DN117700_c0_g1_i1	Amyelois transitella myosin-VIIa-like (LOC106143147)
DN117729_c0_g1_i1	Plutella xylostella uncharacterized LOC105386785 (LOC105386785)
DN11773_c0_g2_i1	Plutella xylostella BRCA1-associated RING domain protein 1-like (LOC105397228)
DN117734_c0_g1_i1	Drosophila melanogaster Slc45 ortholog 1 (Slc45-1), A
DN11776_c0_g2_i1	Papilio polytes uncharacterized LOC106102580 (LOC106102580)
DN117774_c0_g1_i1	Bombyx mori facilitated trehalose transporter Tret1 (LOC101740764), X1
DN117777_c0_g1_i1	Papilio machaon CKLF-like MARVEL transmembrane domain-containing protein 4 (LOC106712781), X2
DN117786_c0_g1_i1	Amyelois transitella uncharacterized LOC106136616 (LOC106136616)
DN117803_c0_g1_i1	Bombyx mori elongator complex protein 5 (LOC101742600)
DN117805_c0_g1_i1	Papilio xuthus muscle M-line assembly protein unc-89-like (LOC106126120), X1
DN117812_c0_g1_i1	Papilio xuthus UDP-glucuronosyltransferase 2B17-like (LOC106118681), X1
DN117887_c0_g2_i1	Drosophila melanogaster twinstar (tsr)
DN11789_c0_g1_i1	Drosophila melanogaster dorsal switch protein 1, E (Dsp1)
DN11792_c0_g1_i1	Drosophila melanogaster protein kinase D, D (PKD)
DN117985_c0_g1_i1	Drosophila melanogaster CG3123 (CG3123)
DN117998_c0_g1_i1	Papilio polytes pancreatic lipase-related protein 2-like (LOC106100511)
DN118_c0_g1_i1	Papilio machaon beta-hexosaminidase subunit beta-like (LOC106715762)
DN118040_c0_g1_i1	Amyelois transitella WD repeat-containing protein 78 (LOC106137787)
DN118052_c0_g1_i1	Plutella xylostella uncharacterized LOC105388899 (LOC105388899)
DN118075_c0_g1_i1	Amyelois transitella zinc finger RNA-binding protein (LOC106136122), X1
DN118082_c0_g1_i1	Amyelois transitella serine/threonine-protein phosphatase rdgC (LOC106131335)
DN118089_c0_g1_i1	Drosophila melanogaster vacuolar H[+] ATPase 44kD subunit, B (Vha44)
DN118090_c0_g1_i1	Drosophila melanogaster hephaestus (heph), H
DN118123_c0_g1_i1	Drosophila melanogaster CG7294 (CG7294)
DN118131_c0_g1_i1	Drosophila melanogaster vihar (vih)
DN118163_c0_g1_i1	Amyelois transitella acyl-protein thioesterase 1 (LOC106134938), X1
DN118167_c0_g1_i1	Amyelois transitella uncharacterized LOC106129109 (LOC106129109)
DN118205_c0_g1_i1	Drosophila melanogaster CG30415, B (CG30415)
DN11822_c0_g1_i1	protein split ends-like [Amyelois transitella]
DN118220_c0_g1_i1	Papilio xuthus actin cytoskeleton-regulatory complex protein pan1 (LOC106115936), X1
DN118230_c0_g1_i1	Drosophila melanogaster CG7766, B (CG7766)
DN118257_c0_g1_i1	Amyelois transitella zinc finger BED domain-containing protein 4-like (LOC106130733), X1
DN118262_c0_g1_i1	Drosophila willistoni GK23104 (Dwil\GK23104)
DN118265_c0_g1_i1	Amyelois transitella valine--tRNA ligase (LOC106143238)
DN118290_c0_g1_i1	Plutella xylostella alpha-tocopherol transfer protein-like (LOC105384006)
DN118308_c0_g1_i1	Drosophila melanogaster Cdc37 (Cdc37)
DN118358_c0_g1_i1	Amyelois transitella uncharacterized LOC106130530 (LOC106130530), X1
DN118382_c0_g1_i1	Papilio machaon putative nuclease HARBI1 (LOC106720112)
DN118398_c0_g2_i1	Drosophila melanogaster CG32645 (CG32645)
DN118432_c0_g1_i1	Amyelois transitella chromodomain-helicase-DNA-binding protein 1 (LOC106137819), X1
DN118439_c0_g1_i1	Amyelois transitella uncharacterized LOC106129795 (LOC106129795)
DN118447_c0_g1_i1	Drosophila melanogaster vacuolar H[+] ATPase PPA1 subunit 1, A (VhaPPA1-1)
DN118473_c0_g1_i1	Papilio xuthus uncharacterized LOC106115465 (LOC106115465), X3
DN11849_c0_g1_i1	Papilio machaon UDP-glucuronosyltransferase 2B14-like (LOC106720457)
DN118493_c0_g1_i1	Amyelois transitella apolipoprotein D-like (LOC106139898)
DN118504_c0_g1_i1	Papilio xuthus drebrin-like protein (LOC106121440)
DN118508_c0_g1_i1	Drosophila melanogaster oligosaccharyl transferase 3 (OstStt3)
DN118529_c0_g1_i1	Papilio polytes baculoviral IAP repeat-containing protein 5 (LOC106109732)
DN11853_c0_g1_i1	Papilio xuthus uncharacterized LOC106114509 (LOC106114509)
DN118559_c0_g1_i1	Drosophila melanogaster muscle protein 20, A (Mp20)
DN118567_c0_g1_i1	Bombyx mori uncharacterized LOC101743120 (LOC101743120)
DN118588_c0_g1_i1	Drosophila melanogaster CG12163, A (CG12163)
DN118621_c0_g1_i1	Plutella xylostella proton-coupled folate transporter-like (LOC105383855)
DN118643_c0_g1_i1	Papilio machaon lipoyltransferase 1, mitochondrial (LOC106709302), X3
DN118662_c0_g1_i1	Amyelois transitella cadherin-related tumor suppressor (LOC106141558), partial mRNA
DN118673_c1_g1_i1	Papilio polytes probable 28S ribosomal protein S25, mitochondrial (LOC106106142)
DN118686_c0_g1_i1	Drosophila melanogaster slowmo (slmo), A
DN11873_c0_g2_i1	Amyelois transitella DNA-directed RNA polymerase III subunit RPC9-like (LOC106139159), X1
DN118745_c0_g1_i1	Amyelois transitella uncharacterized LOC106138138 (LOC106138138)
DN118840_c0_g1_i1	Amyelois transitella aminopeptidase N (LOC106130333), X1
DN11889_c0_g1_i1	Drosophila melanogaster dipeptidyl aminopeptidase III, B (DppIII)
DN118894_c0_g1_i1	Papilio polytes proton-coupled folate transporter-like (LOC106102367)
DN118899_c0_g1_i1	Nasonia vitripennis saccharopine dehydrogenase-like oxidoreductase (LOC100121780), X1
DN118915_c0_g1_i1	Papilio machaon cyclin-L1 (LOC106708198)
DN118945_c0_g1_i1	Plutella xylostella proteoglycan 4 (LOC105386098)
DN118951_c0_g1_i1	Bombyx mori laminin subunit alpha (LOC101742998)
DN118979_c0_g1_i1	Drosophila melanogaster Dpr-interacting protein delta (DIP-delta), E
DN11899_c0_g1_i1	Bombyx mori PDZ and LIM domain protein 3 (LOC101737298), X2
DN119002_c0_g1_i1	Bombyx mori chlorophyllide A binding protein (Chbp), X1
DN119116_c0_g1_i1	Drosophila melanogaster CG30069 (CG30069)
DN119118_c0_g1_i1	Amyelois transitella leucine-rich repeats and immunoglobulin-like domains protein 1 (LOC106134432)
DN11913_c0_g1_i1	Drosophila melanogaster (6-4)-photolyase (phr6-4), A
DN119136_c0_g1_i1	Drosophila melanogaster vacuolar H[+] ATPase 36kD subunit 1 (Vha36-1)
DN119155_c0_g1_i1	Amyelois transitella uncharacterized LOC106131008 (LOC106131008), X1
DN119157_c0_g1_i1	Amyelois transitella gamma-taxilin (LOC106131708)
DN119168_c0_g1_i1	Amyelois transitella testican-1 (LOC106130269)
DN119188_c0_g1_i1	Bombyx mori clathrin light chain (LOC101736808), X2
DN119194_c0_g1_i1	Amyelois transitella WD repeat-containing protein 78 (LOC106137787)
DN119213_c0_g1_i1	Plutella xylostella uncharacterized LOC105381196 (LOC105381196)
DN119231_c0_g1_i1	Drosophila melanogaster actin 57B (Act57B)
DN11924_c0_g1_i1	Papilio machaon uncharacterized LOC106717082 (LOC106717082), X2
DN119247_c0_g1_i1	Acyrthosiphon pisum putative nuclease HARBI1 (LOC103308758)
DN119255_c0_g1_i1	Amyelois transitella mucin-6-like (LOC106137920)
DN119257_c0_g1_i1	Drosophila melanogaster trio, C (trio)
DN119275_c0_g1_i1	Drosophila melanogaster beta spectrin, A (beta-Spec)
DN1193_c0_g1_i1	Amyelois transitella uncharacterized LOC106138445 (LOC106138445), X1
DN11936_c0_g1_i1	Drosophila melanogaster CG6227 (CG6227)
DN119399_c0_g1_i1	Papilio xuthus para-nitrobenzyl esterase-like (LOC106117404)
DN119409_c0_g1_i1	Drosophila melanogaster Jun-related antigen (Jra), B
DN119410_c0_g1_i1	Amyelois transitella venom carboxylesterase-6-like (LOC106132950), X1
DN11946_c0_g1_i1	Drosophila melanogaster eIF4E-Homologous protein, A (4EHP)
DN11949_c0_g2_i1	Papilio polytes juvenile hormone epoxide hydrolase-like (LOC106103250)
DN119512_c0_g1_i1	Bombyx mori transmembrane protein 50A (LOC101743072)
DN119547_c0_g1_i1	Papilio xuthus heparanase-like (LOC106126423)
DN119550_c0_g1_i1	Bombyx mori renin receptor (LOC101742360)
DN119584_c0_g1_i1	Bombyx mori transient receptor potential channel pyrexia-like (LOC101739591), X1
DN119595_c0_g1_i1	Drosophila melanogaster CG32264, K (CG32264)
DN119614_c0_g1_i1	Plutella xylostella uncharacterized protein C9orf117 homolog (LOC105380628)
DN119622_c0_g1_i1	Amyelois transitella eukaryotic translation initiation factor 4B-like (LOC106137680), X1
DN119626_c0_g1_i1	Drosophila melanogaster dumpy (dpy), AA
DN119631_c0_g1_i1	Amyelois transitella RNA-directed DNA polymerase from mobile element jockey-like (LOC106137300), X1
DN119641_c0_g1_i1	Amyelois transitella glutamate receptor ionotropic, NMDA 2A (LOC106137674)
DN119642_c0_g1_i1	Drosophila melanogaster dipeptidyl aminopeptidase III, B (DppIII)
DN119663_c0_g1_i1	Amyelois transitella protein teashirt-like (LOC106138973), X1
DN119665_c0_g1_i1	Drosophila melanogaster vacuolar H[+]-ATPase SFD subunit, D (VhaSFD)
DN119666_c0_g1_i1	Amyelois transitella uncharacterized LOC106140796 (LOC106140796), partial mRNA
DN11967_c0_g2_i1	Amyelois transitella nose resistant to fluoxetine protein 6-like (LOC106143691)
DN11969_c0_g2_i2	Amyelois transitella membrane alanyl aminopeptidase-like (LOC106130359), X1
DN119698_c0_g1_i1	Drosophila melanogaster castor (cas), A
DN119699_c0_g1_i1	Drosophila melanogaster adaptor protein complex 2, mu subunit, A (AP-2mu)
DN119702_c0_g1_i1	Monomorium pharaonis uncharacterized LOC105831832 (LOC105831832), X1
DN119710_c0_g1_i1	Amyelois transitella transient receptor potential channel pyrexia-like (LOC106140291)
DN119714_c0_g1_i1	Drosophila melanogaster ornithine decarboxylase 2 (Odc2)
DN119758_c0_g1_i1	Drosophila melanogaster endoplasmic reticulum oxidoreductin-1-like (Ero1L)
DN11976_c0_g1_i1	Amyelois transitella laminin subunit beta-1-like (LOC106131358)
DN119762_c0_g1_i1	Amyelois transitella Niemann-Pick C1 protein-like (LOC106135660)
DN119815_c0_g1_i1	Papilio machaon protein Dr1 (LOC106714396)
DN119861_c0_g1_i1	Amyelois transitella transcriptional activator cubitus interruptus (LOC106138050)
DN119864_c0_g1_i1	Bombyx mori ATP-binding cassette sub-family G member 1 (LOC101741720), partial mRNA
DN119892_c0_g1_i1	Plutella xylostella protein 4.1 homolog (LOC105381589)
DN119895_c0_g1_i1	Bombyx mori integrin beta-nu (LOC101744815)
DN119933_c0_g1_i1	Bombyx mori uncharacterized LOC101735858 (LOC101735858)
DN119980_c0_g1_i1	Amyelois transitella cytadherence high molecular weight protein 2-like (LOC106137120)
DN120042_c0_g1_i1	Bombyx mori serine protease easter-like (LOC101736559)
DN120043_c0_g1_i1	Bombyx mori alcohol dehydrogenase (LOC733095), X1
DN120077_c0_g1_i1	Bombyx mori xanthine dehydrogenase/oxidase-like (LOC101741112), X1
DN120115_c0_g1_i1	Papilio polytes coiled-coil domain-containing protein 94 (LOC106103385), X3
DN120127_c0_g1_i1	Drosophila melanogaster no on or off transient A (nonA), B, partial mRNA
DN12013_c0_g1_i1	Papilio polytes homeotic protein proboscipedia (LOC106104216)
DN120144_c0_g1_i1	Aedes aegypti AAEL002163-RA partial mRNA
DN120155_c0_g1_i1	Bombyx mori glucose dehydrogenase [FAD, quinone]-like (LOC101739772)
DN120159_c0_g1_i1	Bombyx mori zinc carboxypeptidase-like (LOC101745945)
DN120162_c0_g1_i1	Bombyx mori facilitated trehalose transporter Tret1-like (LOC101746819), X1
DN120183_c0_g1_i1	Drosophila melanogaster CG44243, B (CG44243)
DN120227_c0_g1_i1	Amyelois transitella uncharacterized LOC106136009 (LOC106136009)
DN12023_c0_g1_i1	Drosophila melanogaster BTB-protein-VII (BtbVII), F
DN120239_c0_g1_i1	Drosophila melanogaster par-1, A (par-1)
DN120256_c0_g1_i1	Bombyx mori nesprin-1-like (LOC101737919)
DN120343_c0_g1_i1	Drosophila melanogaster lola like (lolal), D
DN120363_c0_g1_i1	Drosophila melanogaster alpha spectrin, A (alpha-Spec)
DN120382_c0_g1_i1	Drosophila melanogaster widerborst (wdb), F
DN1204_c0_g1_i1	Drosophila melanogaster coat protein (coatomer) delta, A (deltaCOP)
DN120416_c0_g1_i1	Amyelois transitella uncharacterized LOC106134691 (LOC106134691)
DN120419_c0_g1_i1	Papilio polytes adenylate cyclase type 8 (LOC106111023)
DN120446_c0_g1_i1	Amyelois transitella PDZ domain-containing protein 8 (LOC106129351)
DN120463_c0_g1_i1	Bombyx mori uncharacterized LOC101735979 (LOC101735979)
DN120472_c0_g1_i1	Papilio machaon myrosinase 1-like (LOC106715969), X1
DN120517_c0_g1_i1	Drosophila melanogaster male fertility factor kl5 (kl-5), partial mRNA
DN120521_c0_g1_i1	Drosophila melanogaster CG9747, A (CG9747)
DN120529_c0_g1_i1	Papilio machaon cadherin-related tumor suppressor (LOC106714965)
DN120566_c0_g1_i1	Amyelois transitella elongation of very long chain fatty acids protein 7-like (LOC106130183)
DN12059_c0_g2_i1	Plutella xylostella lipase 1-like (LOC105392109)
DN120663_c0_g1_i1	Drosophila melanogaster transmembrane 9 superfamily protein member 3 (TM9SF3)
DN120664_c0_g1_i1	Bombyx mori WD repeat and FYVE domain-containing protein 2 (LOC101740155), X1
DN120674_c0_g1_i1	Drosophila melanogaster CG8036, D (CG8036)
DN120690_c0_g1_i1	Amyelois transitella heat shock protein 68-like (LOC106133100)
DN120694_c0_g1_i1	Amyelois transitella serine/arginine-rich splicing factor 4-like (LOC106136919)
DN120708_c0_g1_i1	Bombyx mori leucyl aminopeptidase-like protein (Lap)
DN120727_c0_g1_i1	Bombyx mori protein windbeutel (LOC101741441)
DN120754_c0_g1_i1	Plutella xylostella regucalcin-like (LOC105381548)
DN120758_c0_g1_i1	Drosophila melanogaster cathD (cathD)
DN120792_c0_g1_i1	Papilio polytes gastrula zinc finger protein XlCGF26.1-like (LOC106100011), X8
DN1208_c0_g1_i1	Drosophila melanogaster structural maintenance of chromosomes 3 (SMC3)
DN120806_c0_g1_i1	Papilio machaon uncharacterized LOC106721447 (LOC106721447)
DN120838_c0_g1_i1	Drosophila melanogaster ribosomal protein S6 kinase, A (S6k)
DN120848_c0_g1_i1	Bombyx mori uncharacterized LOC101743552 (LOC101743552), X1
DN120880_c0_g1_i1	Drosophila melanogaster CG17493, D (CG17493)
DN120894_c0_g1_i1	Amyelois transitella uncharacterized LOC106137170 (LOC106137170)
DN120915_c0_g1_i1	Papilio xuthus uncharacterized LOC106115580 (LOC106115580)
DN120942_c0_g1_i1	Amyelois transitella myb-like protein X (LOC106134912)
DN120958_c0_g1_i1	Bombyx mori uncharacterized LOC101742884 (LOC101742884)
DN120969_c0_g1_i1	Papilio machaon putative hydroxypyruvate isomerase (LOC106715414)
DN120972_c0_g1_i1	Amyelois transitella flocculation protein FLO11-like (LOC106140964), partial mRNA
DN120976_c0_g1_i1	Amyelois transitella meiotic recombination protein DMC1/LIM15 homolog (LOC106134945), X1
DN120990_c0_g1_i1	Drosophila melanogaster NADPH oxidase (Nox), E
DN120994_c0_g1_i1	Papilio polytes forkhead box protein P1 (LOC106111434), X1
DN12102_c0_g1_i1	Drosophila melanogaster phosphoglycerate kinase, A (Pgk)
DN121036_c0_g1_i1	Amyelois transitella nucleoprotein TPR (LOC106135080)
DN121072_c0_g1_i1	Papilio xuthus uncharacterized LOC106123165 (LOC106123165), X1
DN121102_c0_g1_i1	Bombyx mori mucin-5AC (LOC101747065), X1
DN121121_c0_g1_i1	Bombyx mori uncharacterized LOC101744580 (LOC101744580)
DN121172_c0_g1_i1	Amyelois transitella uncharacterized LOC106142421 (LOC106142421)
DN121216_c0_g1_i1	Drosophila melanogaster CG4822, C (CG4822)
DN12126_c0_g1_i1	Bactrocera cucurbitae elongation of very long chain fatty acids protein 7 (LOC105213528)
DN1213_c0_g1_i1	uncharacterized protein LOC106140746, partial [Amyelois transitella]
DN121307_c0_g1_i1	Drosophila melanogaster cytochrome P450 reductase, B (Cpr)
DN121346_c0_g1_i1	Bombyx mori 17-beta-hydroxysteroid dehydrogenase 14-like (LOC101737475)
DN121371_c0_g1_i1	Papilio machaon teneurin-m (LOC106709595), X1
DN121377_c0_g1_i1	Pogonomyrmex barbatus putative DNA helicase Ino80 (LOC105431140)
DN121398_c0_g1_i1	Drosophila melanogaster heterogeneous nuclear ribonucleoprotein at 87F, A (Hrb87F)
DN121422_c0_g1_i1	Bombyx mori cuticular protein RR-2 motif 130 (CPR130), X1
DN121469_c0_g1_i1	Bombyx mori microsomal triglyceride transfer protein large subunit-like (LOC101746376)
DN121475_c0_g1_i1	Drosophila melanogaster enhancer of bithorax, A (E(bx))
DN12148_c0_g1_i1	uncharacterized protein LOC105389720 [Plutella xylostella]
DN121502_c0_g1_i1	Amyelois transitella tuberin (LOC106133135)
DN121505_c0_g1_i1	Amyelois transitella protein phosphatase PHLPP-like protein (LOC106133567)
DN121511_c0_g1_i1	Papilio xuthus chromodomain-helicase-DNA-binding protein 7 (LOC106127573), X1
DN121533_c0_g1_i1	Amyelois transitella THO complex subunit 4-like (LOC106140030), X1
DN121541_c0_g1_i1	Bombyx mori thyroid receptor-interacting protein 11-like (LOC101744212)
DN121594_c0_g1_i1	Drosophila melanogaster Calcium/calmodulin-dependent protein kinase II (CaMKII), E
DN121600_c0_g1_i1	Drosophila melanogaster CG14880, B (CG14880)
DN12164_c0_g1_i1	hemicentin-like protein 2 [Spodoptera frugiperda]
DN121660_c0_g1_i1	Bombyx mori uncharacterized LOC101738890 (LOC101738890)
DN121715_c0_g1_i1	Plutella xylostella hydroxyacyl-coenzyme A dehydrogenase, mitochondrial-like (LOC105396361)
DN121718_c0_g1_i1	Bombyx mori uncharacterized LOC101744657 (LOC101744657)
DN121742_c0_g1_i1	Bombyx mori carboxypeptidase B-like (LOC101743329), partial mRNA
DN121747_c0_g1_i1	Amyelois transitella probable peroxisomal acyl-coenzyme A oxidase 1 (LOC106133466)
DN121760_c0_g1_i1	Amyelois transitella protein tramtrack, alpha isoform (LOC106136952), X3
DN121771_c0_g2_i1	Amyelois transitella putative inorganic phosphate cotransporter (LOC106132108)
DN121798_c0_g1_i1	Drosophila melanogaster brahma (brm), B
DN121803_c0_g1_i1	Drosophila melanogaster 18 wheeler (18w)
DN121854_c0_g1_i1	Papilio xuthus Niemann-Pick C1 protein (LOC106126676), X1
DN121875_c0_g1_i1	Plutella xylostella cilia- and flagella-associated protein 61 (LOC105386537)
DN12189_c0_g1_i1	Papilio polytes GPI transamidase component PIG-T (LOC106100718)
DN12192_c0_g1_i1	Bombyx mori fasciclin-2-like (LOC101743686), X3
DN121977_c0_g1_i1	Amyelois transitella cullin-associated NEDD8-dissociated protein 1 (LOC106138179)
DN121989_c0_g1_i1	Papilio xuthus uncharacterized LOC106115732 (LOC106115732), X1
DN122002_c0_g1_i1	Plutella xylostella regucalcin-like (LOC105381548)
DN122010_c0_g1_i1	Papilio xuthus ras GTPase-activating protein nGAP (LOC106117177), X4
DN122016_c0_g1_i1	Drosophila melanogaster ribosomal protein L3, G (RpL3)
DN122058_c0_g1_i1	Drosophila melanogaster maf-S, A (maf-S)
DN122099_c0_g1_i1	Drosophila melanogaster CG2010, A (CG2010)
DN122104_c0_g1_i1	Papilio polytes uncharacterized LOC106102624 (LOC106102624), partial mRNA
DN122127_c0_g1_i1	Bombyx mori ankyrin-3-like (LOC101740231), partial mRNA
DN122146_c0_g1_i1	Bombyx mori host cell factor 1 (LOC101746972)
DN122176_c0_g1_i1	Amyelois transitella MAGUK p55 subfamily member 5 (LOC106136321), X1
DN122259_c0_g1_i1	Drosophila melanogaster myospheroid (mys), A
DN122261_c0_g1_i1	Drosophila melanogaster Cadherin-N (CadN), E
DN122269_c0_g1_i1	Drosophila melanogaster brinker (brk)
DN122289_c0_g1_i1	Papilio polytes nesprin-1 (LOC106111486)
DN122293_c0_g1_i1	Papilio machaon cytochrome P450 306a1 (LOC106718535)
DN122316_c0_g1_i1	Drosophila melanogaster alpha spectrin, A (alpha-Spec)
DN122347_c0_g1_i1	Papilio xuthus WD repeat-containing protein 24 (LOC106119595)
DN122350_c0_g1_i1	Drosophila melanogaster ryanodine receptor, D (RyR)
DN122362_c0_g1_i1	Drosophila melanogaster CG4238, H (CG4238)
DN122422_c0_g1_i1	Papilio xuthus THO complex subunit 2 (LOC106123446), X1
DN122439_c0_g1_i1	Papilio machaon uncharacterized LOC106714560 (LOC106714560)
DN122447_c0_g1_i1	Amyelois transitella protocadherin-like wing polarity protein stan (LOC106139426)
DN12249_c0_g1_i1	Papilio polytes protein tramtrack, beta isoform-like (LOC106102657), X1
DN122518_c0_g1_i1	Papilio machaon protein split ends (LOC106720977)
DN122539_c0_g1_i1	Drosophila melanogaster SC35, B (SC35)
DN122607_c0_g1_i1	Bombyx mori solute carrier family 46 member 3-like (LOC101735706), X1
DN122650_c0_g1_i1	Bombyx mori carboxypeptidase A2-like (LOC101747026)
DN122659_c0_g1_i1	Papilio machaon cadherin-86C (LOC106715012)
DN122677_c0_g1_i1	Amyelois transitella uncharacterized LOC106129109 (LOC106129109)
DN122695_c0_g1_i1	Amyelois transitella uncharacterized LOC106143586 (LOC106143586)
DN122697_c0_g1_i1	Bombyx mori uncharacterized LOC101746166 (LOC101746166)
DN122761_c0_g1_i1	Plutella xylostella probable cation-transporting ATPase 13A3 (LOC105389847)
DN122774_c0_g1_i1	Drosophila melanogaster 5-hydroxytryptamine (serotonin) receptor 7 (5-HT7), A
DN122777_c0_g1_i1	Plutella xylostella uncharacterized LOC105384389 (LOC105384389)
DN122779_c0_g1_i1	Drosophila melanogaster eukaryotic initiation factor 4a, D (eIF-4a)
DN122780_c0_g1_i1	Papilio xuthus leucine-rich repeat-containing protein 15-like (LOC106116355), X1
DN122796_c0_g1_i1	Bombyx mori serine/threonine-protein kinase polo (LOC101740671)
DN122810_c0_g1_i1	Drosophila melanogaster protein phosphatase 1alpha at 96A, A (Pp1alpha-96A)
DN122815_c0_g1_i1	Drosophila melanogaster delta, B (Dl)
DN122873_c0_g1_i1	Papilio polytes coronin-7 (LOC106111128)
DN122882_c0_g1_i1	Drosophila melanogaster eIF4AIII (eIF4AIII)
DN122901_c0_g1_i1	Drosophila melanogaster pyruvate kinase, B (PyK)
DN122953_c0_g1_i1	Papilio xuthus UDP-glucuronosyltransferase 1-7C-like (LOC106116705)
DN122978_c0_g1_i1	Drosophila melanogaster multiple C2 domain and transmembrane region protein, A (Mctp)
DN123023_c0_g1_i1	Papilio polytes tetratricopeptide repeat protein 37 (LOC106109358), X1
DN123033_c0_g1_i1	Papilio polytes putative inorganic phosphate cotransporter (LOC106099966)
DN123042_c0_g1_i1	Bombyx mori cytokine receptor (LOC101742044)
DN123048_c0_g1_i1	Papilio machaon uncharacterized LOC106713349 (LOC106713349)
DN123050_c0_g1_i1	Bombyx mori UDP-glycosyltransferase UGT340C1 (UGT340C1)
DN123055_c0_g1_i1	Papilio xuthus proton-coupled amino acid transporter 2 (LOC106113525)
DN123079_c0_g1_i1	Drosophila melanogaster TWIK-related acid-sensitive K[+] channel 7 (Task7)
DN123093_c0_g1_i1	Drosophila melanogaster vacuolar H[+] ATPase 44kD subunit, E (Vha44)
DN123130_c0_g1_i1	Bombyx mori cuticular protein RR-1 motif 12 (CPR12)
DN123185_c0_g1_i1	Papilio machaon microtubule-actin cross-linking factor 1, isoforms 1/2/3/5-like (LOC106711916)
DN123187_c0_g1_i1	Plutella xylostella uncharacterized LOC105390218 (LOC105390218)
DN123192_c0_g1_i1	Papilio polytes serine-rich adhesin for platelets (LOC106100028)
DN123201_c0_g1_i1	Papilio polytes phosphoribosyl pyrophosphate synthase-associated protein 2 (LOC106107132), X2
DN123209_c0_g1_i1	Bombyx mori laminin subunit gamma-1 (LOC101746961)
DN123212_c0_g1_i1	Drosophila melanogaster COP9 signalosome subunit 1b (CSN1b)
DN123216_c0_g1_i1	Drosophila melanogaster CTP:phosphocholine cytidylyltransferase 2 (Cct2)
DN123233_c0_g1_i1	Amyelois transitella muscle M-line assembly protein unc-89-like (LOC106130776)
DN12326_c0_g1_i1	Amyelois transitella nuclear pore complex protein Nup133 (LOC106136661)
DN123261_c0_g1_i1	Papilio xuthus fibrillin-2-like (LOC106119251), partial mRNA
DN123266_c0_g1_i1	Drosophila melanogaster bestrophin 1, A (Best1)
DN123268_c0_g1_i1	Amyelois transitella stromal membrane-associated protein 1 (LOC106135989)
DN123316_c0_g1_i1	Plutella xylostella lysosomal Pro-X carboxypeptidase-like (LOC105393958)
DN123334_c0_g1_i1	Bombyx mori uncharacterized LOC105841978 (LOC105841978)
DN123399_c0_g1_i1	Drosophila melanogaster belle (bel), A
DN123427_c0_g1_i1	Drosophila melanogaster Sex peptide receptor (SPR), A
DN12343_c0_g1_i1	Papilio xuthus CSC1-like protein 2 (LOC106124556)
DN123435_c0_g1_i1	Amyelois transitella glycine--tRNA ligase (LOC106130955)
DN123478_c0_g1_i1	Plutella xylostella uncharacterized LOC105398624 (LOC105398624)
DN123505_c0_g1_i1	Bombyx mori mucin-5AC (LOC101747065), X1
DN123507_c0_g1_i1	Papilio polytes venom carboxylesterase-6-like (LOC106102269)
DN123522_c0_g1_i1	Plutella xylostella venom carboxylesterase-6 (LOC105382360)
DN12356_c0_g2_i1	Drosophila melanogaster NADH dehydrogenase (ubiquinone) B17.2 subunit (ND-B17.2), A
DN123562_c0_g1_i1	Plutella xylostella uncharacterized LOC105380570 (LOC105380570)
DN123573_c0_g1_i1	Drosophila melanogaster adenosylhomocysteinase at 13, A (Ahcy13)
DN12359_c0_g1_i1	Papilio machaon uncharacterized LOC106715488 (LOC106715488)
DN123616_c0_g1_i1	Drosophila melanogaster integrator 3 (IntS3)
DN12362_c0_g1_i1	PiggyBac transposable element-derived protein 4, partial [Operophtera brumata]
DN123636_c0_g1_i1	Drosophila melanogaster kinesin heavy chain (Khc)
DN123640_c0_g1_i1	Papilio xuthus chromodomain-helicase-DNA-binding protein 7 (LOC106127573), X1
DN123657_c0_g1_i1	Drosophila melanogaster nucampholin (ncm)
DN123695_c0_g1_i1	Bombyx mori aminopeptidase N (Apn2)
DN12370_c0_g2_i1	Drosophila melanogaster earmuff (erm), A
DN12371_c0_g1_i1	Amyelois transitella tyrosine-protein kinase transmembrane receptor Ror-like (LOC106143116), X1
DN123751_c0_g1_i1	Bombyx mori flocculation protein FLO11 (LOC101739483)
DN123759_c0_g1_i1	Amyelois transitella inositol polyphosphate 1-phosphatase (LOC106134669)
DN123773_c0_g1_i1	Papilio xuthus A disintegrin and metalloproteinase with thrombospondin motifs 7-like (LOC106114432), X1
DN123842_c0_g1_i1	Amyelois transitella probable chitinase 3 (LOC106131775)
DN123891_c0_g1_i1	Papilio machaon uncharacterized LOC106713509 (LOC106713509)
DN123896_c0_g1_i1	Amyelois transitella G2/mitotic-specific cyclin-B (LOC106135438)
DN12396_c0_g1_i1	Papilio xuthus uncharacterized LOC106113715 (LOC106113715)
DN123973_c0_g1_i1	Drosophila melanogaster desaturase 1, E (Desat1)
DN124008_c0_g1_i1	Drosophila melanogaster death related ICE-like caspase (Drice)
DN124062_c0_g1_i1	Drosophila melanogaster dynein heavy chain at 93AB, B (Dhc93AB)
DN124078_c0_g1_i1	Drosophila melanogaster eIF3-S10, D (eIF3-S10)
DN124083_c0_g1_i1	Plutella xylostella pancreatic triacylglycerol lipase-like (LOC105387533)
DN124086_c0_g1_i1	Drosophila melanogaster Z band alternatively spliced PDZ-motif protein 66 (Zasp66), J
DN12410_c0_g1_i1	Drosophila melanogaster Cyclic-AMP response element binding protein B (CrebB), G
DN12412_c0_g1_i1	Amyelois transitella caprin homolog (LOC106131392)
DN12414_c0_g1_i1	Drosophila melanogaster NADH dehydrogenase (ubiquinone) 19 kDa subunit (ND-19), C
DN124158_c0_g1_i1	Drosophila melanogaster RNA polymerase II 215kD subunit (RpII215)
DN124185_c0_g1_i1	Drosophila melanogaster Sex peptide receptor (SPR), A
DN124196_c0_g1_i1	Bombyx mori rootletin (LOC101735863)
DN124213_c0_g1_i1	Bombyx mori protein disulfide-isomerase A5 (LOC101747219)
DN124231_c0_g1_i1	Papilio machaon microvitellogenin-like (LOC106714519)
DN124242_c0_g1_i1	Drosophila melanogaster CG34357, C (CG34357)
DN124257_c0_g1_i1	Amyelois transitella uncharacterized LOC106131262 (LOC106131262), X2
DN124286_c0_g1_i1	Amyelois transitella serine/arginine repetitive matrix protein 1 (LOC106133895), X2
DN124294_c0_g1_i1	Drosophila melanogaster putative achaete scute target 1, A (Past1)
DN124316_c0_g1_i1	Drosophila melanogaster CG6230 (CG6230)
DN124319_c0_g1_i1	Papilio xuthus zinc finger protein 177-like (LOC106124607)
DN124335_c0_g1_i1	Amyelois transitella tripeptidyl-peptidase 2 (LOC106133004)
DN124368_c0_g1_i1	Papilio xuthus UDP-glucuronosyltransferase 2B7-like (LOC106118565)
DN124396_c0_g1_i1	Plutella xylostella uncharacterized LOC105389272 (LOC105389272)
DN124442_c0_g1_i1	Bombyx mori uncharacterized LOC101738802 (LOC101738802)
DN124454_c0_g1_i1	Drosophila melanogaster CG17337, A (CG17337)
DN124518_c0_g1_i1	Drosophila melanogaster CG31086, A (CG31086)
DN124526_c0_g1_i1	Bombyx mori unconventional myosin-IXa-like (LOC101742699), X1
DN124559_c0_g1_i1	Papilio polytes nucleobindin-2 (LOC106112010), X1
DN124579_c0_g2_i1	Amyelois transitella uncharacterized LOC106141364 (LOC106141364)
DN124649_c0_g1_i1	Amyelois transitella THO complex subunit 4-like (LOC106140030), X1
DN124651_c0_g1_i1	Bombyx mori uncharacterized LOC101740576 (LOC101740576)
DN124653_c0_g1_i1	Papilio polytes spondin-1-like (LOC106103341)
DN124674_c0_g1_i1	Drosophila melanogaster glycoprotein 93 (Gp93)
DN124715_c0_g1_i1	Papilio machaon neurogenic locus protein delta (LOC106707723)
DN124763_c0_g1_i1	Papilio xuthus cytochrome P450 9e2-like (LOC106121063)
DN124785_c0_g1_i1	Papilio machaon proton-coupled amino acid transporter 4 (LOC106720020), X1
DN124790_c0_g1_i1	Papilio polytes L-threonine ammonia-lyase-like (LOC106101103)
DN124792_c0_g1_i1	Papilio xuthus 26S proteasome non-ATPase regulatory subunit 9 (LOC106113476)
DN124833_c0_g1_i1	Drosophila melanogaster CG14395, I (CG14395)
DN124855_c0_g1_i1	Papilio xuthus probable nuclear hormone receptor HR3 (LOC106124731), X9
DN1249_c0_g1_i1	Fopius arisanus kinectin (LOC105268288), X1
DN124914_c0_g1_i1	Amyelois transitella palmitoyltransferase ZDHHC18 (LOC106140793)
DN124926_c0_g1_i1	Amyelois transitella dynein intermediate chain 3, ciliary-like (LOC106141393)
DN12493_c0_g1_i1	Bombyx mori notchless protein homolog 1 (LOC101735350)
DN12493_c0_g2_i1	Bombyx mori notchless protein homolog 1 (LOC101735350)
DN12495_c0_g1_i1	Papilio machaon eukaryotic translation initiation factor 4 gamma 2 (LOC106709569)
DN124963_c0_g1_i1	Papilio machaon fibroblast growth factor receptor homolog 1-like (LOC106715481), X1
DN124964_c0_g1_i1	Drosophila melanogaster beta spectrin, A (beta-Spec)
DN124981_c0_g1_i1	Drosophila melanogaster CG6287 (CG6287)
DN124984_c0_g1_i1	Drosophila melanogaster Ef1alpha-like factor (Elf), A
DN12501_c0_g2_i1	Bombyx mori RING finger protein 17 (LOC101743370)
DN125016_c0_g1_i1	Drosophila melanogaster Tryptophanyl-tRNA synthetase (Aats-trp)
DN125038_c0_g1_i1	Amyelois transitella nesprin-1 (LOC106132288), X1
DN12504_c0_g1_i1	Amyelois transitella protein argonaute-2 (LOC106130898)
DN125052_c0_g1_i1	Plutella xylostella L-xylulose reductase-like (LOC105381004)
DN125080_c0_g1_i1	Bombyx mori uncharacterized LOC105842437 (LOC105842437)
DN125108_c0_g1_i1	Amyelois transitella leukocyte surface antigen CD53-like (LOC106131177)
DN125128_c0_g1_i1	Papilio polytes uncharacterized LOC106101136 (LOC106101136)
DN12513_c0_g1_i1	Bombyx mori lamin-B receptor (LOC101737517)
DN125160_c0_g1_i1	Drosophila melanogaster protein kinase C delta, E (Pkcdelta)
DN125168_c0_g1_i1	Plutella xylostella uncharacterized LOC105392943 (LOC105392943)
DN125216_c0_g1_i1	Drosophila melanogaster aralar1, B (aralar1)
DN125251_c0_g1_i1	Drosophila melanogaster CG11966, A (CG11966)
DN125256_c0_g1_i1	Amyelois transitella uncharacterized LOC106137527 (LOC106137527)
DN125283_c0_g1_i1	Amyelois transitella uncharacterized LOC106141768 (LOC106141768)
DN125291_c0_g1_i1	Drosophila melanogaster Tcp1-like (T-cp1), B
DN125293_c0_g1_i1	Plutella xylostella titin-like (LOC105389529)
DN125303_c0_g1_i1	Drosophila melanogaster T-cp1zeta (Tcp-1zeta)
DN125309_c0_g1_i1	Papilio polytes nipped-B-like protein (LOC106109155), partial mRNA
DN125314_c0_g1_i1	Papilio xuthus uncharacterized LOC106121169 (LOC106121169)
DN125351_c0_g1_i1	Amyelois transitella uncharacterized oxidoreductase MexAM1_META1p0182-like (LOC106135632)
DN125368_c0_g1_i1	Bombyx mori zinc finger protein DZIP1L (LOC101743549)
DN125377_c0_g1_i1	Drosophila melanogaster CG14407 (CG14407)
DN125378_c0_g1_i1	Amyelois transitella filamin-A (LOC106143481), X1
DN125409_c0_g1_i1	Papilio xuthus uncharacterized LOC106122003 (LOC106122003)
DN125451_c0_g1_i1	Papilio machaon carbonyl reductase [NADPH] 1-like (LOC106711293)
DN12546_c0_g1_i1	Drosophila melanogaster capulet (capt), C
DN125472_c0_g1_i1	Bombyx mori putative homeodomain transcription factor (LOC101742320), partial mRNA
DN125521_c0_g1_i1	Bombyx mori uncharacterized LOC101744418 (LOC101744418)
DN125537_c0_g1_i1	Papilio machaon mediator of RNA polymerase II transcription subunit 24 (LOC106707722)
DN125564_c0_g1_i1	Drosophila melanogaster microtubule star (mts), A
DN125587_c0_g1_i1	Drosophila melanogaster density regulated protein, A (DENR)
DN125619_c0_g1_i1	Drosophila melanogaster epidermal stripes and patches, A (Esp)
DN125666_c0_g1_i1	Drosophila melanogaster Rab3 interacting molecule (Rim), AA
DN12574_c0_g1_i1	glucan 1,3-beta-glucosidase [Aspergillus oryzae RIB40]
DN125740_c0_g1_i1	Papilio xuthus FACT complex subunit spt16 (LOC106128451)
DN125763_c0_g1_i1	Bombyx mori cap-specific mRNA (nucleoside-2'-O-)-methyltransferase 1 (LOC101744431)
DN125787_c0_g1_i1	Amyelois transitella uncharacterized LOC106143208 (LOC106143208)
DN125789_c0_g1_i1	Amyelois transitella TAR DNA-binding protein 43-like (LOC106131908), X1
DN12591_c0_g2_i1	Amyelois transitella S-adenosylmethionine decarboxylase proenzyme (LOC106134477)
DN12598_c0_g1_i1	Papilio machaon 7,8-dihydro-8-oxoguanine triphosphatase-like (LOC106721409)
DN125994_c0_g1_i1	Bombyx mori focal adhesion kinase 1 (LOC101745942)
DN125997_c0_g1_i1	Papilio xuthus protein lava lamp (LOC106123377)
DN126033_c0_g1_i1	Drosophila melanogaster cuticular protein 67Fa1 (Cpr67Fa1)
DN126046_c0_g1_i1	Papilio machaon protein lava lamp-like (LOC106721150)
DN126146_c0_g1_i1	Drosophila melanogaster real-time (retm), A
DN126164_c0_g1_i1	Drosophila melanogaster organic anion transporting polypeptide 74D, A (Oatp74D)
DN1262_c0_g1_i1	Drosophila melanogaster mystery 45A (Mys45A)
DN126230_c0_g1_i1	Amyelois transitella serine/arginine repetitive matrix protein 1 (LOC106133895), X1
DN126296_c0_g1_i1	Papilio machaon myosin-2 (LOC106717688), X1
DN1263_c0_g1_i1	Amyelois transitella uncharacterized LOC106130098 (LOC106130098), X1
DN126301_c0_g1_i1	Papilio machaon uncharacterized LOC106710086 (LOC106710086)
DN126305_c0_g1_i1	Amyelois transitella uncharacterized LOC106140830 (LOC106140830)
DN12633_c1_g1_i1	hypothetical protein KGM_13357 [Danaus plexippus]
DN126429_c0_g1_i1	Amyelois transitella E3 ubiquitin-protein ligase UBR5 (LOC106136954), X1
DN12644_c0_g1_i1	Drosophila melanogaster HEM-protein (Hem)
DN12649_c0_g1_i1	RNA-directed DNA polymerase from mobile element jockey-like isoform X1 [Papilio polytes]
DN126513_c0_g1_i1	Drosophila melanogaster Lk6 kinase (Lk6), B
DN126561_c0_g1_i1	Drosophila melanogaster supernumerary limbs (slmb), A
DN126568_c0_g1_i1	Papilio xuthus protein LSM14 homolog B-B (LOC106121226), X1
DN126619_c0_g1_i1	Amyelois transitella sterol O-acyltransferase 1 (LOC106131919), X1
DN126624_c0_g1_i1	Papilio machaon dolichyl-diphosphooligosaccharide--protein glycosyltransferase 48 kDa subunit (LOC106718448)
DN126647_c0_g1_i1	Papilio xuthus uncharacterized LOC106122849 (LOC106122849)
DN126652_c0_g1_i1	Drosophila melanogaster CG42265, F (CG42265)
DN126664_c0_g2_i1	Microplitis demolitor uncharacterized LOC103573760 (LOC103573760)
DN126731_c0_g1_i1	Papilio polytes juvenile hormone epoxide hydrolase-like (LOC106103276)
DN126734_c0_g1_i1	Amyelois transitella dual oxidase (LOC106131398)
DN126744_c0_g1_i1	Drosophila melanogaster maltase A3 (Mal-A3)
DN126778_c0_g1_i1	Papilio polytes protocadherin-15 (LOC106106176), partial mRNA
DN126803_c0_g1_i1	Amyelois transitella uncharacterized LOC106138573 (LOC106138573), X1
DN126805_c0_g1_i1	Amyelois transitella uncharacterized LOC106142577 (LOC106142577), X1
DN126816_c0_g1_i1	Drosophila melanogaster Tcp-1eta (Tcp-1eta)
DN126826_c0_g1_i1	Drosophila melanogaster transient receptor potential cation channel gamma, B (Trpgamma)
DN12683_c0_g1_i1	Drosophila melanogaster coat protein (coatomer) beta' (beta'COP)
DN126842_c0_g1_i1	Amyelois transitella Down syndrome cell adhesion molecule-like protein Dscam2 (LOC106132538)
DN126850_c0_g1_i1	Drosophila melanogaster CG9281, C (CG9281)
DN126862_c0_g1_i1	Drosophila melanogaster scribbled (scrib), P
DN126865_c0_g1_i1	Papilio polytes protein split ends-like (LOC106110726)
DN126898_c0_g1_i1	Drosophila melanogaster Sin3A, D (Sin3A)
DN126900_c0_g1_i1	Plutella xylostella proteasome-associated protein ECM29 homolog (LOC105383030), X1
DN126947_c0_g1_i1	Papilio xuthus uncharacterized LOC106118182 (LOC106118182)
DN12697_c0_g1_i1	Drosophila melanogaster procollagen lysyl hydroxylase (Plod), B
DN126973_c0_g1_i1	Bombyx mori calcium-dependent secretion activator (LOC101742581), X1
DN126977_c0_g1_i1	Amyelois transitella uncharacterized LOC106138923 (LOC106138923)
DN1270_c0_g1_i1	zinc finger protein 2 homolog [Papilio xuthus]
DN127015_c0_g1_i1	Bombyx mori uncharacterized LOC101746356 (LOC101746356), X1
DN127060_c0_g1_i1	Bombyx mori coatomer subunit gamma (LOC692402)
DN127084_c0_g1_i1	Drosophila melanogaster tumor susceptibility gene 101 (TSG101)
DN127091_c0_g1_i1	Amyelois transitella splicing factor 3B subunit 1 (LOC106131855)
DN127097_c0_g1_i1	Drosophila melanogaster short stop (shot), H
DN127158_c0_g1_i1	Plutella xylostella 26S proteasome non-ATPase regulatory subunit 4-like (LOC105394285)
DN127165_c0_g1_i1	Amyelois transitella uncharacterized LOC106137672 (LOC106137672), X1
DN127178_c0_g1_i1	Papilio xuthus cytochrome P450 6B5-like (LOC106114720)
DN127217_c0_g1_i1	Drosophila melanogaster CG8386 (CG8386)
DN127270_c0_g1_i1	Bombyx mori uncharacterized LOC101744095 (LOC101744095), X1
DN127301_c0_g1_i1	Bombyx mori nonclathrin coat protein gamma1-COP (Copg1)
DN127305_c0_g1_i1	Cerapachys biroi pre-mRNA-processing-splicing factor 8 (LOC105274674), X1
DN127345_c0_g1_i1	Papilio xuthus dopamine N-acetyltransferase-like (LOC106121787), X1
DN12735_c0_g1_i1	Amyelois transitella uncharacterized LOC106134898 (LOC106134898)
DN127352_c0_g1_i1	Bombyx mori uncharacterized LOC101738072 (LOC101738072), X1
DN127382_c0_g1_i1	Drosophila melanogaster CG9302 (CG9302)
DN127387_c0_g1_i1	Papilio polytes tyrosine-protein phosphatase 69D (LOC106111381), X1
DN12740_c0_g1_i1	Plutella xylostella uncharacterized LOC105385598 (LOC105385598)
DN127402_c0_g1_i1	Papilio xuthus target of Myb protein 1 (LOC106121215)
DN12741_c0_g1_i1	Papilio polytes transcriptional activator cubitus interruptus (LOC106111406), X1
DN127455_c0_g1_i1	Drosophila melanogaster eIF6 (eIF6)
DN127494_c0_g1_i1	Amyelois transitella uncharacterized LOC106137445 (LOC106137445)
DN127520_c0_g1_i1	Papilio machaon E3 SUMO-protein ligase RanBP2-like (LOC106712397)
DN127602_c0_g1_i1	Drosophila melanogaster jonah 99Ciii, A (Jon99Ciii)
DN127617_c0_g1_i1	Bombyx mori sorting nexin lst-4 (LOC101740506), X1
DN127670_c0_g1_i1	Amyelois transitella homeobox protein prospero (LOC106130679)
DN127687_c0_g1_i1	Drosophila melanogaster glycoprotein 93 (Gp93)
DN127701_c0_g1_i1	Amyelois transitella bifunctional glutamate/proline--tRNA ligase (LOC106129715)
DN12771_c0_g1_i1	Drosophila melanogaster exuperantia (exu), C
DN12774_c0_g1_i1	Drosophila melanogaster Sec63 ortholog (Sec63)
DN127756_c0_g1_i1	Bombyx mori protein diaphanous (LOC101743514)
DN127757_c0_g1_i1	Amyelois transitella alpha-crystallin A chain-like (LOC106133363)
DN12777_c0_g1_i1	Drosophila melanogaster moleskin (msk)
DN127773_c0_g1_i1	Drosophila melanogaster C-terminal binding protein, D (CtBP)
DN127784_c0_g1_i1	Bombyx mori mucin-17-like (LOC101745825), X1
DN127829_c0_g1_i1	Bombyx mori transcription elongation factor spt5-like (LOC101738996)
DN127870_c0_g1_i1	Bombyx mori zinc finger protein 311 (LOC101741897), X1
DN127871_c0_g1_i1	Amyelois transitella stress-activated protein kinase JNK (LOC106134651), X1
DN127877_c0_g1_i1	Amyelois transitella N-acetylglucosamine-6-sulfatase-like (LOC106134205)
DN127884_c0_g1_i1	Drosophila melanogaster lamin, A (Lam)
DN127887_c0_g1_i1	Amyelois transitella tetratricopeptide repeat protein 28 (LOC106134138)
DN127978_c0_g1_i1	Papilio polytes interference hedgehog-like (LOC106108905)
DN128008_c0_g1_i1	Papilio xuthus cytosol aminopeptidase-like (LOC106126315)
DN12802_c0_g1_i1	Bombyx mori copper transporter (LOC733007)
DN128041_c0_g1_i1	Bombyx mori laminin subunit alpha (LOC101742998)
DN128060_c0_g1_i1	Amyelois transitella carbonyl reductase [NADPH] 1-like (LOC106133574)
DN128065_c0_g2_i1	Amyelois transitella zinc finger protein 37-like (LOC106143328)
DN12809_c0_g1_i1	Drosophila melanogaster fimbrin, D (Fim)
DN128101_c0_g1_i1	Papilio polytes ER membrane protein complex subunit 4 (LOC106099502)
DN128137_c0_g1_i1	Papilio polytes actin cytoskeleton-regulatory complex protein pan1 (LOC106107623), X1
DN128177_c0_g1_i1	Drosophila melanogaster CG43163, C (CG43163)
DN12820_c0_g1_i1	Bombyx mori G protein-activated inward rectifier potassium channel 3-like (LOC101739050), X1
DN128203_c0_g1_i1	Plutella xylostella uncharacterized LOC105381841 (LOC105381841)
DN128273_c0_g1_i1	Plutella xylostella uncharacterized LOC105391721 (LOC105391721)
DN12828_c0_g1_i1	Papilio machaon N-acetylgalactosamine kinase (LOC106716876)
DN128310_c0_g1_i1	Papilio xuthus dedicator of cytokinesis protein 1 (LOC106116106)
DN128329_c0_g1_i1	Drosophila melanogaster CG10465 (CG10465)
DN128348_c0_g1_i1	Amyelois transitella nucleoprotein TPR (LOC106135080)
DN128349_c0_g1_i1	Papilio xuthus uncharacterized LOC106120314 (LOC106120314), X1
DN128356_c0_g1_i1	Bombyx mori probable cysteine desulfurase, mitochondrial (LOC101745395)
DN12836_c0_g1_i1	Plutella xylostella lipase 3-like (LOC105381393)
DN128371_c0_g1_i1	Drosophila melanogaster c12.1 (c12.1)
DN128381_c0_g1_i1	Drosophila melanogaster CG18208, A (CG18208)
DN128382_c0_g1_i1	Papilio machaon neuralized-like protein 4 (LOC106717331)
DN128390_c0_g1_i1	Bombyx mori uncharacterized LOC101738909 (LOC101738909), X1
DN128411_c0_g1_i1	Papilio polytes uncharacterized LOC106100053 (LOC106100053)
DN128413_c0_g1_i1	Papilio polytes uncharacterized LOC106109817 (LOC106109817)
DN128433_c0_g1_i1	Bombyx mori uncharacterized LOC101739289 (LOC101739289)
DN128437_c0_g1_i1	Amyelois transitella protein 4.1 homolog (LOC106143468), X1
DN128484_c0_g1_i1	Bombyx mori sodium/calcium exchanger 2 (LOC101741376)
DN128501_c0_g1_i1	Drosophila melanogaster RNA polymerase II 215kD subunit (RpII215)
DN12854_c0_g1_i1	Drosophila melanogaster capping protein alpha (cpa)
DN128544_c0_g1_i1	Drosophila melanogaster prickle (pk), C
DN128568_c0_g1_i1	Papilio xuthus tyrosine-protein phosphatase non-receptor type 4 (LOC106115509)
DN128599_c0_g1_i1	Amyelois transitella G2/mitotic-specific cyclin-B (LOC106135438)
DN128619_c0_g1_i1	Plutella xylostella uncharacterized LOC105393980 (LOC105393980), X2
DN128643_c0_g1_i1	Drosophila melanogaster pre-mRNA processing factor 8 (Prp8)
DN128674_c0_g1_i1	Amyelois transitella obg-like ATPase 1 (LOC106131794), X2
DN128682_c0_g1_i1	Amyelois transitella uncharacterized LOC106134402 (LOC106134402)
DN128699_c0_g1_i1	Bombyx mori putative leucine-rich repeat-containing protein DDB_G0290503 (LOC101738984)
DN128711_c0_g1_i1	Drosophila melanogaster Mob4, A (Mob4)
DN128734_c0_g1_i1	Amyelois transitella ribosomal L1 domain-containing protein CG13096-like (LOC106142678)
DN12876_c0_g1_i1	Drosophila melanogaster lesswright (lwr), B
DN128764_c0_g1_i1	Papilio polytes serine/arginine repetitive matrix protein 1-like (LOC106110380)
DN128819_c0_g1_i1	Amyelois transitella serine/threonine-protein kinase MARK2 (LOC106139212)
DN128835_c0_g1_i1	Drosophila melanogaster inositol 1,4,5,-tris-phosphate receptor, A (Itp-r83A)
DN128840_c0_g1_i1	Drosophila melanogaster dynein heavy chain at 36C (Dhc36C)
DN128961_c0_g1_i1	Plutella xylostella uncharacterized LOC105384132 (LOC105384132)
DN128977_c0_g1_i1	Drosophila melanogaster CG8036, D (CG8036)
DN129060_c0_g1_i1	Papilio polytes nucleoprotein TPR-like (LOC106109678), partial mRNA
DN129088_c0_g1_i1	Amyelois transitella cyclin-dependent kinase 11B (LOC106131836)
DN129198_c0_g1_i1	Plutella xylostella G2/mitotic-specific cyclin-B3-like (LOC105397248)
DN129221_c0_g1_i1	Papilio polytes cytoskeleton-associated protein 5 (LOC106105351)
DN129230_c0_g1_i1	Plutella xylostella PR domain zinc finger protein 1 (LOC105393610), X1
DN129259_c0_g1_i1	Amyelois transitella uncharacterized LOC106135296 (LOC106135296)
DN129272_c0_g1_i1	Amyelois transitella glutamate--cysteine ligase regulatory subunit (LOC106135960)
DN129298_c0_g1_i1	Papilio polytes negative elongation factor D (LOC106100661)
DN12930_c0_g1_i1	Drosophila melanogaster signal peptide peptidase (Spp)
DN12931_c0_g1_i1	Drosophila melanogaster CG4822, C (CG4822)
DN129319_c0_g1_i1	Amyelois transitella laminin subunit alpha-1-like (LOC106136854), X1
DN129333_c0_g1_i1	Amyelois transitella apolipophorins (LOC106136521), X1
DN129434_c0_g1_i1	Drosophila melanogaster Noa36 (Noa36)
DN129464_c0_g1_i1	Amyelois transitella uncharacterized LOC106140897 (LOC106140897)
DN129531_c0_g1_i1	Amyelois transitella protein disulfide-isomerase A5 (LOC106134033)
DN129537_c0_g1_i1	Bombyx mori telomerase-binding protein EST1A (LOC101746324)
DN129548_c0_g1_i1	Bombyx mori actin-binding protein anillin-like (LOC101744749)
DN129554_c0_g1_i1	Plutella xylostella protein FAM91A1-like (LOC105388025)
DN129569_c0_g1_i1	Bombyx mori uncharacterized LOC101740250 (LOC101740250), X1
DN129592_c0_g1_i1	Amyelois transitella dynein beta chain, ciliary (LOC106136140)
DN129608_c0_g1_i1	Drosophila melanogaster myosin light chain cytoplasmic, A (Mlc-c)
DN129617_c0_g1_i1	Drosophila melanogaster small ribonucleoprotein particle U1 subunit 70K (snRNP-U1-70K), A
DN129632_c0_g1_i1	Bombyx mori 2-methylene-furan-3-one reductase-like (LOC101739568)
DN129660_c0_g1_i1	Drosophila melanogaster CG44252, D (CG44252)
DN129684_c0_g1_i1	Amyelois transitella protocadherin-16 (LOC106138992)
DN129721_c0_g1_i1	Plutella xylostella aminopeptidase N (LOC105386584)
DN129761_c0_g1_i1	Papilio machaon MICAL-like protein 1 (LOC106720406), X1
DN129841_c0_g1_i1	Amyelois transitella protein split ends-like (LOC106140674)
DN129888_c0_g1_i1	Bombyx mori protein deltex (LOC101745320)
DN129897_c0_g1_i1	Bombyx mori nucleoprotein TPR (LOC101747226)
DN129929_c0_g1_i1	Amyelois transitella transforming acidic coiled-coil-containing protein 3-like (LOC106136183)
DN129948_c0_g1_i1	Drosophila melanogaster dynein heavy chain at 62B (Dhc62B)
DN12997_c0_g1_i1	Bombyx mori carboxylesterase clade H, member 1 (CCE-un1)
DN1300_c0_g1_i1	Drosophila melanogaster SP1029, C (SP1029)
DN130001_c0_g1_i1	Papilio polytes uncharacterized LOC106099721 (LOC106099721)
DN130023_c0_g1_i1	Drosophila melanogaster baboon (babo), A
DN130047_c0_g1_i1	Papilio machaon dynein heavy chain 7, axonemal (LOC106713681)
DN130058_c0_g1_i1	Drosophila melanogaster CR43809 (CR43809), ncRNA
DN130068_c0_g1_i1	Bombyx mori uncharacterized protein KIAA1109 (LOC101740724)
DN130083_c0_g1_i1	Drosophila melanogaster rasputin (rin), G
DN130084_c0_g1_i1	Bombyx mori dentin sialophosphoprotein-like (LOC101744147)
DN130195_c0_g1_i1	Drosophila melanogaster alpha spectrin, A (alpha-Spec)
DN130196_c0_g1_i1	Papilio machaon uncharacterized protein KIAA2013 homolog (LOC106712979)
DN130225_c0_g1_i1	Papilio polytes twinfilin (LOC106105379)
DN130242_c0_g1_i1	Papilio xuthus uncharacterized LOC106128433 (LOC106128433)
DN130251_c0_g1_i1	Amyelois transitella retinal dehydrogenase 1-like (LOC106142836), X1
DN130289_c0_g1_i1	Amyelois transitella E3 ubiquitin-protein ligase MYCBP2 (LOC106133742)
DN13029_c0_g2_i1	Drosophila melanogaster eIF2B-alpha (eIF2B-alpha)
DN130326_c0_g1_i1	Plutella xylostella amyloid beta A4 precursor protein-binding family B member 2-like (LOC105391925)
DN130360_c0_g1_i1	Amyelois transitella protein grainyhead (LOC106135498), X1
DN130390_c0_g1_i1	Drosophila melanogaster phosphatidylinositol 4-kinase III alpha, C (PI4KIIIalpha)
DN13044_c0_g1_i1	Plutella xylostella uncharacterized LOC105388452 (LOC105388452)
DN130485_c0_g1_i1	Amyelois transitella YTH domain-containing family protein 3 (LOC106137003), X1
DN130524_c0_g1_i1	Bombyx mori DNA polymerase V (LOC101746052)
DN13053_c0_g1_i1	Drosophila melanogaster Trap1, A (Trap1)
DN130701_c0_g1_i1	Drosophila melanogaster beta spectrin, A (beta-Spec)
DN130724_c1_g1_i1	Papilio polytes venom acid phosphatase Acph-1-like (LOC106099647)
DN130742_c0_g1_i1	Amyelois transitella ubiquitin carboxyl-terminal hydrolase 35 (LOC106134043)
DN130752_c0_g1_i1	Drosophila melanogaster ribosomal RNA (28SrRNA:CR45844), rRNA
DN130755_c0_g1_i1	Drosophila melanogaster Ubr1 ubiquitin ligase (Ubr1), A
DN130757_c0_g1_i1	Drosophila melanogaster Cdc42, A (Cdc42)
DN130760_c0_g1_i1	Plutella xylostella uncharacterized LOC105390547 (LOC105390547)
DN130761_c0_g1_i1	Papilio machaon protein FAM188A homolog (LOC106708118)
DN130762_c0_g1_i1	Bombyx mori serine--pyruvate aminotransferase, mitochondrial (LOC101737836)
DN130776_c0_g1_i1	Amyelois transitella retinol dehydrogenase 12-like (LOC106129387), X1
DN130783_c0_g1_i1	Drosophila melanogaster suppressor of hairless, A (Su(H))
DN130785_c0_g1_i1	Bombyx mori multiple inositol polyphosphate phosphatase 1-like (LOC101737657), X1
DN130790_c0_g1_i1	Drosophila melanogaster CG6293, A (CG6293)
DN130801_c0_g1_i1	Amyelois transitella derlin-1 (LOC106135864)
DN130802_c0_g1_i1	Drosophila melanogaster nucleosome remodeling factor - 38kD, A (Nurf-38)
DN130809_c0_g1_i1	Drosophila melanogaster enolase, E (Eno)
DN130812_c0_g1_i1	Drosophila melanogaster ubiquitin specific protease 39 (Usp39)
DN130819_c0_g1_i1	Drosophila melanogaster intronic protein 259, A (Ip259)
DN130836_c0_g1_i1	Drosophila melanogaster Ssu72 CTD phosphatase (Ssu72), A
DN130846_c0_g1_i1	Papilio machaon microtubule-associated protein Jupiter (LOC106715491), X1
DN130846_c0_g1_i2	Amyelois transitella microtubule-associated protein Jupiter (LOC106131665), X1
DN130849_c0_g1_i1	Drosophila melanogaster rhomboid-7 (rho-7), A
DN130851_c0_g1_i1	Amyelois transitella uncharacterized LOC106140036 (LOC106140036)
DN130871_c0_g1_i1	Papilio machaon histidine-rich glycoprotein-like (LOC106714101)
DN130873_c0_g1_i1	Drosophila melanogaster Na channel protein 60E (NaCP60E), G
DN130888_c0_g1_i1	Drosophila melanogaster CG11444, A (CG11444)
DN13089_c0_g1_i1	Papilio polytes uncharacterized LOC106104023 (LOC106104023)
DN130890_c1_g1_i1	Drosophila melanogaster glycoprotein 93 (Gp93)
DN130894_c0_g1_i1	Drosophila melanogaster Tcp1-like (T-cp1), B
DN130917_c0_g1_i1	Drosophila melanogaster ribosomal protein L21, A (RpL21)
DN130919_c0_g1_i1	Bombyx mori solute carrier family 35 member F6 (LOC101735848)
DN130923_c0_g1_i1	Drosophila melanogaster 26-29kD-proteinase (26-29-p)
DN130925_c0_g1_i1	Papilio machaon uncharacterized LOC106718175 (LOC106718175), X1
DN130927_c0_g1_i1	Plutella xylostella dopamine N-acetyltransferase-like (LOC105388854)
DN130948_c0_g1_i1	Amyelois transitella ER membrane protein complex subunit 10 (LOC106131179)
DN130963_c0_g1_i1	Drosophila melanogaster ribosomal protein L23 (RpL23)
DN130964_c0_g1_i1	Amyelois transitella uncharacterized LOC106130001 (LOC106130001)
DN130972_c0_g1_i1	Drosophila melanogaster bent (bt), F
DN130989_c0_g1_i1	Amyelois transitella uncharacterized LOC106143339 (LOC106143339)
DN130991_c0_g1_i1	Amyelois transitella uncharacterized LOC106143196 (LOC106143196)
DN130994_c0_g2_i1	Drosophila melanogaster CG6891, B (CG6891)
DN130995_c0_g1_i1	Drosophila melanogaster Sur-8, A (Sur-8)
DN130998_c0_g1_i1	Papilio polytes alpha-tocopherol transfer protein-like (LOC106111650), X1
DN131003_c0_g1_i1	Amyelois transitella synaptotagmin-4 (LOC106129079)
DN131022_c0_g1_i1	Drosophila melanogaster tetraspan membrane protein in hair cell stereocilia ortholog, B (Tmhs)
DN131046_c0_g1_i1	Plutella xylostella uncharacterized LOC105398776 (LOC105398776)
DN131066_c0_g1_i1	Drosophila melanogaster phosphodiesterase 8, C (Pde8)
DN131074_c0_g1_i1	Drosophila melanogaster sugarless (sgl)
DN131078_c0_g1_i1	Drosophila melanogaster non-claret disjunctional (ncd), A
DN131085_c0_g1_i1	Drosophila melanogaster TweedleT (TwdlT)
DN131090_c0_g1_i1	Papilio machaon frizzled-10-like (LOC106713169)
DN131093_c0_g1_i1	Drosophila melanogaster ribosomal protein L9, B (RpL9)
DN1311_c0_g1_i1	Amyelois transitella UPF0430 protein CG31712-like (LOC106143183), X3
DN1311_c0_g2_i1	Amyelois transitella UPF0430 protein CG31712-like (LOC106143183), X3
DN131112_c0_g1_i1	Drosophila melanogaster septin 1 (Sep1)
DN131116_c0_g1_i1	Amyelois transitella mitochondrial dicarboxylate carrier (LOC106142524), X1
DN131123_c0_g1_i1	Amyelois transitella suppressor APC domain-containing protein 2 (LOC106143212)
DN131129_c0_g1_i1	Drosophila melanogaster ribosomal protein L31, C (RpL31)
DN131146_c0_g1_i1	Bombyx mori uncharacterized LOC101744177 (LOC101744177), X1
DN131150_c0_g1_i1	Drosophila melanogaster ribosomal protein L15, I (RpL15)
DN131166_c0_g1_i1	Amyelois transitella serrate RNA effector molecule homolog (LOC106135162)
DN131168_c0_g1_i1	Drosophila melanogaster dynein heavy chain at 62B (Dhc62B)
DN131172_c0_g1_i1	Drosophila melanogaster CG12581, B (CG12581)
DN131180_c0_g1_i1	Papilio machaon piggyBac transposable element-derived protein 4-like (LOC106708491)
DN131188_c0_g1_i1	Papilio machaon fibrillin-2-like (LOC106711390)
DN13119_c0_g1_i1	Bombyx mori high affinity cAMP-specific and IBMX-insensitive 3',5'-cyclic phosphodiesterase 8A (LOC101737283)
DN131198_c0_g1_i1	Amyelois transitella AN1-type zinc finger protein 1-like (LOC106143257)
DN131208_c0_g1_i1	Amyelois transitella protein C-ets-1 (LOC106130070), X1
DN131243_c0_g1_i1	Drosophila melanogaster CG8036, C (CG8036)
DN131244_c0_g1_i1	Drosophila melanogaster transient receptor potential cation channel, mucolipin ortholog (Trpml)
DN131264_c0_g1_i1	Drosophila melanogaster mago nashi (mago)
DN131273_c0_g1_i1	Amyelois transitella G1/S-specific cyclin-D3 (LOC106131313)
DN131285_c0_g1_i1	Papilio machaon esterase FE4-like (LOC106715823)
DN131296_c0_g1_i1	Papilio xuthus ubiquitin carboxyl-terminal hydrolase 8 (LOC106122130), X1
DN131316_c0_g1_i1	Amyelois transitella glutamate receptor ionotropic, kainate 3-like (LOC106135762)
DN131327_c0_g1_i1	Plutella xylostella heme transporter hrg1-A-like (LOC105388844)
DN131336_c0_g1_i1	Drosophila melanogaster Calcium-dependent secretion activator (Cadps), D
DN131338_c0_g1_i1	Plutella xylostella mucin-5AC (LOC105390728), X1
DN131351_c0_g1_i1	Drosophila melanogaster UDP-galactose 4'-epimerase (Gale), A
DN131356_c0_g1_i1	Bombyx mori transmembrane and TPR repeat-containing protein 1-like (LOC101735558)
DN131360_c0_g1_i1	Amyelois transitella uncharacterized LOC106134085 (LOC106134085)
DN131376_c0_g1_i1	Amyelois transitella uncharacterized LOC106140897 (LOC106140897)
DN131380_c0_g1_i1	Amyelois transitella uncharacterized LOC106131817 (LOC106131817), X1
DN131389_c0_g1_i1	Amyelois transitella endonuclease/exonuclease/phosphatase family domain-containing protein 1-like (LOC106143113), X1
DN131402_c0_g1_i1	Drosophila melanogaster vacuolar protein sorting 26 (Vps26)
DN131422_c0_g1_i1	Bombyx mori TRAF3 (LOC100862758)
DN131423_c0_g1_i1	Bombyx mori chaoptin (LOC101738406)
DN131426_c0_g1_i1	Amyelois transitella filamin-A (LOC106143481), X1
DN131431_c0_g1_i1	Drosophila melanogaster lethal (1) G0004 (l(1)G0004)
DN131432_c0_g1_i1	Amyelois transitella cadherin-86C (LOC106130866)
DN131434_c0_g1_i1	Drosophila melanogaster CG9636, D (CG9636)
DN131440_c0_g1_i1	Papilio xuthus uncharacterized LOC106115732 (LOC106115732), X1
DN131443_c0_g1_i1	Plutella xylostella GAS2-like protein 3 (LOC105394419)
DN131452_c0_g1_i1	Bombyx mori 4-coumarate--CoA ligase 1-like (LOC101744559)
DN131459_c0_g1_i1	Drosophila melanogaster yantar (ytr), A
DN131466_c0_g1_i1	Bombyx mori BET1-like protein (LOC732930)
DN131475_c0_g1_i1	Drosophila melanogaster Trip1 (Trip1)
DN131477_c0_g1_i1	Drosophila melanogaster ADP-ribosylation factor related protein 1 (Arfrp1)
DN131485_c0_g1_i1	Drosophila melanogaster falafel (flfl), E
DN131491_c0_g1_i1	Papilio polytes vitellogenin-like (LOC106111286)
DN13152_c0_g1_i2	Polistes canadensis uncharacterized LOC106790764 (LOC106790764)
DN131524_c0_g1_i1	Drosophila melanogaster REG, A (REG)
DN131527_c0_g1_i1	Bombyx mori glutathione S-transferase sigma 2 (GSTs2), X1
DN131528_c0_g1_i1	Drosophila melanogaster mucin 91C, A (Muc91C), partial mRNA
DN131529_c0_g1_i1	Drosophila melanogaster CR43470 (CR43470), ncRNA
DN131531_c0_g1_i1	Papilio machaon arginase, hepatic (LOC106720430), X1
DN131536_c0_g1_i1	Papilio machaon uncharacterized LOC106720343 (LOC106720343)
DN131540_c0_g1_i1	Amyelois transitella TGF-beta-activated kinase 1 and MAP3K7-binding protein 1-like (LOC106140319)
DN131564_c0_g1_i1	Drosophila melanogaster CG7920, A (CG7920)
DN131566_c0_g1_i1	Papilio polytes uncharacterized LOC106108078 (LOC106108078), X2
DN131584_c0_g1_i1	Amyelois transitella uncharacterized LOC106129135 (LOC106129135)
DN131602_c0_g1_i1	Amyelois transitella prefoldin subunit 1 (LOC106135618)
DN131628_c0_g1_i1	Bombyx mori uncharacterized LOC101740452 (LOC101740452), X1
DN131650_c0_g1_i1	Papilio machaon E3 UFM1-protein ligase 1 homolog (LOC106719633)
DN131658_c0_g1_i1	Drosophila melanogaster CG9769 (CG9769)
DN131667_c1_g1_i1	Amyelois transitella splicing regulatory glutamine/lysine-rich protein 1 (LOC106132793)
DN131679_c0_g1_i1	Drosophila melanogaster CG6195 (CG6195)
DN131700_c0_g1_i1	Drosophila melanogaster Cyclin-dependent kinase 1 (Cdk1)
DN131707_c0_g1_i1	Drosophila melanogaster CG11586, A (CG11586)
DN131715_c0_g1_i1	Drosophila melanogaster CG5909 (CG5909)
DN131723_c0_g1_i1	Drosophila melanogaster Cyp4g15, C (Cyp4g15)
DN131746_c0_g1_i1	Papilio xuthus tetraspanin-17 (LOC106123565)
DN131751_c0_g1_i1	Bombyx mori uncharacterized LOC101737074 (LOC101737074), X1
DN131758_c0_g1_i1	Drosophila melanogaster CR43809 (CR43809), ncRNA
DN131765_c0_g1_i1	Plutella xylostella 26S proteasome non-ATPase regulatory subunit 6 (LOC105380314)
DN131792_c0_g1_i1	Drosophila melanogaster dietary and metabolic glutamate transporter (dmGlut)
DN131820_c0_g1_i1	Amyelois transitella gamma-aminobutyric acid receptor-associated protein (LOC106134975)
DN131854_c0_g1_i1	Papilio xuthus tubulin-specific chaperone E (LOC106125671)
DN131891_c0_g1_i1	Drosophila melanogaster CG3164, C (CG3164)
DN131943_c0_g1_i1	Drosophila melanogaster Actin-related protein 3 (Arp3), A
DN131955_c0_g1_i1	Drosophila melanogaster eukaryotic initiation factor 3 p40 subunit, B (eIF-3p40)
DN131956_c0_g1_i1	Drosophila melanogaster pyruvate kinase, B (PyK)
DN131970_c0_g1_i1	Papilio xuthus host cell factor 1-like (LOC106120558)
DN131979_c0_g1_i1	Bombyx mori protein piccolo-like (LOC101737962)
DN131996_c0_g1_i1	Plutella xylostella deoxynucleoside kinase (LOC105393061)
DN132004_c0_g1_i1	Amyelois transitella laminin subunit alpha (LOC106129521)
DN132039_c0_g1_i1	Papilio polytes AN1-type zinc finger protein 6 (LOC106102738), X1
DN132069_c0_g1_i1	Bombyx mori aminopeptidase N (Apn1)
DN132073_c0_g1_i1	Bombyx mori organic cation transporter protein-like (LOC101735429)
DN132098_c0_g1_i1	Bombyx mori uncharacterized LOC101738605 (LOC101738605)
DN132099_c0_g1_i1	Amyelois transitella bilin-binding protein-like (LOC106136195)
DN132131_c0_g1_i1	Drosophila melanogaster CG4585, A (CG4585)
DN132140_c0_g3_i1	Drosophila melanogaster receptor of activated protein kinase C 1, A (Rack1)
DN132144_c0_g1_i1	Drosophila melanogaster NADH dehydrogenase (ubiquinone) 30 kDa subunit (ND-30)
DN132149_c0_g1_i1	Amyelois transitella outer dense fiber protein 3B-like (LOC106138220)
DN132161_c0_g1_i1	Bombyx mori uncharacterized LOC101745407 (LOC101745407), X1
DN132182_c0_g1_i1	Bombyx mori uncharacterized LOC101737263 (LOC101737263)
DN132184_c0_g1_i1	Drosophila melanogaster Chromodomain-helicase-DNA-binding protein 1 (Chd1), A
DN132195_c0_g1_i1	Bombyx mori uncharacterized LOC101746073 (LOC101746073)
DN132208_c0_g1_i1	Drosophila melanogaster transaldolase (Taldo)
DN13221_c0_g1_i1	antennal esterase CXE5 [Danaus plexippus]
DN13221_c0_g2_i1	Bombyx mori integument esterase 2 (ie2)
DN132214_c0_g1_i1	Drosophila melanogaster pathetic (path), E
DN132223_c0_g1_i1	Drosophila melanogaster Sec13 ortholog, A (Sec13)
DN132241_c0_g1_i1	Papilio polytes slit homolog 3 protein-like (LOC106105795)
DN132254_c0_g1_i1	Amyelois transitella serine--tRNA ligase, cytoplasmic (LOC106137266)
DN132259_c0_g1_i1	Bombyx mori transferrin-like (LOC101737346)
DN132267_c0_g1_i1	Papilio polytes transmembrane protease serine 9-like (LOC106100870)
DN132268_c0_g1_i1	Bombyx mori facilitated trehalose transporter Tret1-like (LOC101743430)
DN132278_c0_g1_i1	Drosophila melanogaster Glycyl-tRNA synthetase (Aats-gly), B
DN132281_c0_g1_i1	Drosophila melanogaster oligosaccharide transferase gamma subunit (Ostgamma)
DN132290_c0_g1_i1	Plutella xylostella protein GPR107 (LOC105387091)
DN132306_c0_g1_i1	Drosophila melanogaster notch, A (N)
DN132308_c0_g1_i1	Papilio polytes putative epidermal cell surface receptor (LOC106110479), X1
DN132320_c0_g1_i1	Drosophila melanogaster cytoplasmic dynein light chain 2, B (Cdlc2)
DN132345_c0_g1_i1	Bombyx mori cell division cycle protein 23 homolog (LOC101741642), X1
DN132354_c0_g1_i1	Papilio machaon uncharacterized LOC106716136 (LOC106716136)
DN132378_c0_g1_i1	Amyelois transitella protocadherin-16 (LOC106138992)
DN132387_c0_g1_i1	Papilio machaon serine/arginine-rich splicing factor 7-like (LOC106714816), X1
DN132390_c0_g1_i1	Plutella xylostella classical arabinogalactan protein 4-like (LOC105392290)
DN132396_c0_g1_i1	Papilio polytes uncharacterized LOC106106759 (LOC106106759)
DN132413_c0_g1_i1	Drosophila melanogaster variable nurse cells (vnc), E
DN132423_c0_g1_i1	Drosophila melanogaster obstructor-A (obst-A), A
DN132437_c0_g1_i1	Papilio xuthus putative aminopeptidase W07G4.4 (LOC106114418)
DN132440_c0_g1_i1	Bombyx mori acetylcholinesterase-like (LOC101740604), X1
DN132465_c0_g1_i1	Amyelois transitella transcription factor BCFI-like (LOC106140039), X1
DN132468_c0_g1_i1	Papilio xuthus signal transducing adapter molecule 1 (LOC106125864), partial mRNA
DN132478_c0_g1_i1	Drosophila melanogaster density regulated protein, A (DENR)
DN132481_c0_g1_i1	Papilio machaon uncharacterized LOC106709922 (LOC106709922)
DN132483_c0_g1_i1	Drosophila melanogaster Rap1 GTPase (Rap1), A
DN132495_c0_g1_i1	Drosophila melanogaster DnaJ-like-2 (Droj2), E
DN132505_c0_g1_i1	Papilio polytes uncharacterized LOC106102817 (LOC106102817)
DN132509_c0_g1_i1	Papilio xuthus paxillin (LOC106128416), X1
DN132519_c0_g1_i1	Papilio machaon uncharacterized LOC106720343 (LOC106720343)
DN132521_c0_g1_i1	Drosophila melanogaster tenascin major, B (Ten-m)
DN132523_c0_g1_i1	Papilio machaon protein SGT1 homolog (LOC106721279)
DN132524_c0_g1_i1	Drosophila melanogaster Lysyl-tRNA synthetase (Aats-lys), B
DN132556_c0_g1_i1	Drosophila melanogaster Cht5 (Cht5)
DN132557_c0_g1_i1	Amyelois transitella RNA-directed DNA polymerase from mobile element jockey-like (LOC106141631)
DN132599_c0_g1_i1	Papilio machaon uncharacterized LOC106708712 (LOC106708712)
DN132601_c0_g1_i1	Papilio machaon peroxidase-like (LOC106713143), partial mRNA
DN132610_c0_g1_i1	Drosophila melanogaster Zn finger homeodomain 2 (zfh2), A
DN132615_c0_g2_i1	Plutella xylostella uncharacterized LOC105386478 (LOC105386478), X1
DN132627_c0_g1_i1	Amyelois transitella RING finger protein nhl-1 (LOC106132887), X1
DN132631_c0_g1_i1	Bombyx mori uncharacterized LOC101736086 (LOC101736086)
DN132635_c0_g1_i1	Papilio machaon uncharacterized LOC106715997 (LOC106715997), X1
DN132646_c0_g1_i1	Bombyx mori protein THEM6-like (LOC105842412)
DN132659_c0_g1_i1	Bombyx mori putative leucine-rich repeat-containing protein DDB_G0290503 (LOC101745577)
DN132668_c0_g1_i1	Culex quinquefasciatus glutathione-s-transferase theta, gst
DN132689_c0_g1_i1	Bombyx mori 4-coumarate--CoA ligase 1-like (LOC101735849)
DN132690_c0_g1_i1	Papilio polytes CTL-like protein 1 (LOC106105565), X1
DN132700_c0_g1_i1	Bombyx mori cellular retinaldehyde-binding protein (LOC732889)
DN132702_c0_g1_i1	Drosophila melanogaster CG5642 (CG5642)
DN132712_c0_g1_i1	Papilio machaon integrin alpha-PS3-like (LOC106719434)
DN132721_c0_g1_i1	Bombyx mori transmembrane and TPR repeat-containing protein 1-like (LOC101735558)
DN132722_c0_g1_i1	Drosophila melanogaster pavarotti (pav)
DN132733_c0_g1_i1	Bombyx mori protein charybde-like (LOC101739441)
DN13274_c0_g1_i1	Plutella xylostella paxillin (LOC105394261)
DN132743_c0_g1_i1	Plutella xylostella nesprin-1-like (LOC105389538), partial mRNA
DN13277_c0_g1_i1	Drosophila melanogaster calpain C (CalpC)
DN132772_c0_g1_i1	Plutella xylostella uncharacterized LOC105384422 (LOC105384422)
DN132795_c0_g1_i1	Drosophila melanogaster glucosidase 2 alpha subunit, E (GCS2alpha)
DN132816_c0_g1_i1	Amyelois transitella uncharacterized LOC106130280 (LOC106130280)
DN132831_c0_g1_i1	Plutella xylostella microtubule-actin cross-linking factor 1, isoforms 1/2/3/5-like (LOC105395955), partial mRNA
DN132859_c0_g1_i1	Plutella xylostella retinol dehydrogenase 13-like (LOC105384746)
DN132860_c0_g1_i1	Drosophila melanogaster CG10306 (CG10306)
DN132871_c0_g1_i1	Papilio machaon programmed cell death protein 7-like (LOC106707360)
DN132876_c0_g1_i1	Amyelois transitella uncharacterized LOC106131388 (LOC106131388), X1
DN132882_c0_g1_i1	Amyelois transitella dynein heavy chain 12, axonemal (LOC106132618)
DN132885_c0_g1_i1	Drosophila melanogaster vacuolar H[+]-ATPase SFD subunit, D (VhaSFD)
DN132898_c0_g1_i1	Plutella xylostella uncharacterized LOC105389963 (LOC105389963)
DN132919_c0_g1_i1	Drosophila melanogaster spatzle 3 (spz3)
DN132981_c0_g1_i1	Drosophila melanogaster dead box protein 80, G (Dbp80)
DN133001_c0_g1_i1	Drosophila melanogaster homeodomain interacting protein kinase, B (Hipk)
DN133025_c0_g1_i1	Drosophila melanogaster CG4374, B (CG4374)
DN133088_c0_g1_i1	Papilio machaon keratin, type I cytoskeletal 9-like (LOC106718219), X1
DN133094_c0_g1_i1	Bombyx mori mucin-17-like (LOC101745825), X1
DN133153_c0_g1_i1	Bombyx mori protein NDUFAF4 homolog (LOC101740353)
DN133172_c0_g1_i1	Amyelois transitella uncharacterized LOC106137572 (LOC106137572), X1
DN133194_c0_g1_i1	Drosophila melanogaster RIO kinase 1 (RIOK1), B
DN133203_c0_g1_i1	Drosophila melanogaster regulatory particle non-ATPase 3, A (Rpn3)
DN133226_c0_g1_i1	Drosophila melanogaster tropomyosin 2, B (Tm2)
DN13324_c0_g1_i2	Papilio polytes rRNA methyltransferase 2, mitochondrial (LOC106106995)
DN133242_c0_g1_i1	Plutella xylostella carbohydrate-responsive element-binding protein (LOC105380573), X2
DN133254_c0_g1_i1	Bombyx mori eukaryotic translation initiation factor 3 subunit 1 (LOC733089)
DN13326_c0_g1_i1	Amyelois transitella calmodulin-binding transcription activator 2 (LOC106137175), X1
DN133266_c0_g1_i1	Papilio polytes uncharacterized LOC106102947 (LOC106102947)
DN133279_c0_g1_i1	Bombyx mori protein sel-1 homolog 1 (LOC101736558), X1
DN13334_c0_g2_i1	Papilio xuthus prominin-like protein (LOC106120995)
DN13336_c0_g1_i1	Amyelois transitella uncharacterized LOC106140897 (LOC106140897)
DN133363_c0_g1_i1	Drosophila melanogaster death related ICE-like caspase (Drice)
DN1334_c0_g1_i1	Amyelois transitella multidrug resistance-associated protein 4-like (LOC106138692), X1
DN13341_c0_g1_i1	Wasmannia auropunctata uncharacterized LOC105457055 (LOC105457055)
DN133411_c0_g1_i1	Drosophila melanogaster nascent polypeptide associated complex protein alpha subunit, C (Nacalpha)
DN133420_c0_g1_i1	Amyelois transitella uncharacterized LOC106130705 (LOC106130705)
DN133437_c0_g1_i1	Papilio polytes superoxide dismutase [Cu-Zn] 2-like (LOC106104047)
DN133456_c0_g1_i1	Drosophila melanogaster CG6227 (CG6227)
DN133464_c0_g1_i1	Drosophila melanogaster Sec63 ortholog (Sec63)
DN133471_c0_g1_i1	Drosophila melanogaster male fertility factor kl5 (kl-5), partial mRNA
DN133473_c0_g1_i1	Drosophila melanogaster Ribose-5-phosphate isomerase (Rpi), B
DN133500_c0_g1_i1	Drosophila melanogaster Wnt oncogene analog 6 (Wnt6), B
DN13353_c0_g1_i1	Papilio machaon band 4.1-like protein 3 (LOC106716867)
DN133538_c0_g1_i1	Drosophila melanogaster UDP-glucose-glycoprotein glucosyltransferase (Ugt)
DN13355_c0_g1_i1	Amyelois transitella WD repeat-containing protein 74 (LOC106138597)
DN13355_c0_g2_i1	Amyelois transitella WD repeat-containing protein 74 (LOC106138597)
DN133564_c0_g1_i1	Papilio xuthus innexin inx7 (LOC106117015)
DN133572_c0_g1_i1	Papilio xuthus uncharacterized LOC106121150 (LOC106121150), X1
DN133590_c0_g1_i1	Bombyx mori probable phospholipid-transporting ATPase IF (LOC101744168), X1
DN133653_c0_g1_i1	Drosophila melanogaster fat (ft)
DN133658_c0_g1_i1	Amyelois transitella uncharacterized LOC106132814 (LOC106132814)
DN133663_c0_g1_i1	Drosophila melanogaster CG1637, B (CG1637)
DN133672_c0_g1_i1	Amyelois transitella E3 SUMO-protein ligase RanBP2-like (LOC106136965)
DN133673_c0_g1_i1	Plutella xylostella apyrase-like (LOC105390087), partial mRNA
DN133684_c0_g1_i1	Drosophila melanogaster polymerase (DNA-directed), delta interacting protein 2, B (POLDIP2)
DN133694_c0_g1_i1	Drosophila melanogaster eIF3-S10, D (eIF3-S10)
DN133769_c0_g1_i1	Amyelois transitella carboxylesterase 4A-like (LOC106140425)
DN133778_c0_g1_i1	Amyelois transitella zinc finger protein 135-like (LOC106129703), X1
DN133781_c0_g1_i1	Amyelois transitella uncharacterized LOC106137932 (LOC106137932)
DN133801_c0_g1_i1	Bombyx mori myoneurin-like (LOC101742415), X2
DN133806_c0_g1_i1	Amyelois transitella uncharacterized LOC106142662 (LOC106142662)
DN133852_c0_g1_i1	Amyelois transitella CAAX prenyl protease 1 homolog (LOC106136352), X1
DN133855_c0_g1_i1	Drosophila melanogaster glycogen phosphorylase, A (GlyP)
DN133857_c0_g1_i1	Drosophila melanogaster CG3655, A (CG3655)
DN133860_c0_g1_i1	Plutella xylostella classical arabinogalactan protein 4-like (LOC105398796)
DN133866_c0_g1_i1	Bombyx mori voltage-dependent calcium channel subunit alpha-2/delta-4 (LOC101746536)
DN133869_c0_g1_i1	Drosophila melanogaster CG10576, C (CG10576)
DN133870_c0_g1_i1	Papilio polytes kinesin-like protein CG14535 (LOC106106721), X1
DN133874_c0_g1_i1	Plutella xylostella proton-coupled folate transporter-like (LOC105392524)
DN133888_c0_g1_i1	Plutella xylostella dehydrogenase/reductase SDR family member 4 (LOC105394212)
DN133901_c0_g1_i1	Amyelois transitella PDZ and LIM domain protein Zasp-like (LOC106131377)
DN133915_c0_g1_i1	Amyelois transitella coronin-7 (LOC106134848), X2
DN133939_c0_g1_i1	Drosophila melanogaster CG9171, E (CG9171)
DN133945_c0_g1_i1	Bombyx mori uncharacterized LOC101737407 (LOC101737407)
DN133960_c0_g1_i1	Drosophila melanogaster transcription factor IIFalpha (TfIIFalpha)
DN133970_c0_g1_i1	Drosophila melanogaster CG6767, B (CG6767)
DN13399_c0_g1_i1	Drosophila melanogaster CG7299, A (CG7299)
DN134029_c0_g1_i1	Bombyx mori putative phospholipase B-like 2 (LOC101745130)
DN134035_c0_g1_i1	Drosophila melanogaster transmembrane 9 superfamily protein member 2, A (TM9SF2)
DN134084_c0_g1_i1	Papilio xuthus uncharacterized LOC106126087 (LOC106126087)
DN134089_c0_g1_i1	Amyelois transitella uncharacterized LOC106138292 (LOC106138292)
DN134091_c0_g1_i1	Papilio polytes myrosinase 1-like (LOC106105904)
DN134104_c0_g1_i1	Drosophila melanogaster CG6404, A (CG6404)
DN134117_c0_g1_i1	Bombyx mori putative proline-rich receptor-like protein kinase PERK11-like (FaMeT7)
DN134121_c0_g1_i1	Plutella xylostella lopap-like (LOC105381845)
DN134128_c0_g1_i1	Plutella xylostella uncharacterized LOC105386331 (LOC105386331)
DN13415_c0_g1_i1	Drosophila melanogaster PAPS synthetase (Papss), D
DN134172_c0_g1_i1	Bombyx mori dynein heavy chain 12, axonemal (LOC101745889)
DN134179_c0_g1_i1	Papilio polytes tyrosine-protein phosphatase corkscrew-like (LOC106105001)
DN134180_c0_g1_i1	Drosophila melanogaster regulatory particle non-ATPase 6, A (Rpn6)
DN134196_c0_g1_i1	Drosophila melanogaster wing morphogenesis defect (wmd), A
DN134203_c0_g1_i1	Papilio xuthus sialomucin core protein 24-like (LOC106122233)
DN134209_c0_g1_i1	Amyelois transitella acetylcholinesterase-like (LOC106132643)
DN134241_c0_g1_i1	Amyelois transitella laccase-1-like (LOC106138359)
DN134261_c0_g1_i1	Papilio xuthus coiled-coil domain-containing protein KIAA1407 homolog (LOC106124665)
DN134262_c0_g1_i1	Plutella xylostella hsc70-interacting protein-like (LOC105389955)
DN134279_c0_g1_i1	Papilio xuthus uncharacterized LOC106113535 (LOC106113535), X1
DN134282_c0_g1_i1	Drosophila melanogaster larval cuticle protein 1, A (Lcp1)
DN134315_c0_g1_i1	Drosophila melanogaster CG6903, A (CG6903)
DN13437_c0_g1_i1	Amyelois transitella importin-5 (LOC106139300)
DN134376_c0_g1_i1	Papilio xuthus zinc finger protein 525-like (LOC106123942)
DN134378_c0_g1_i1	Plutella xylostella transferrin-like (LOC105386270), X1
DN134385_c0_g1_i1	Amyelois transitella Golgi-associated plant pathogenesis-related protein 1-like (LOC106141612), partial mRNA
DN1344_c0_g1_i1	Microplitis demolitor hypothetical protein family 5 (LOC103571341)
DN134405_c0_g1_i1	Amyelois transitella mesoderm induction early response protein 3 (LOC106129131)
DN134413_c0_g1_i1	Bombyx mori protein polybromo-1 (LOC101739097)
DN134427_c0_g1_i1	Drosophila melanogaster technical knockout (tko), B
DN134444_c0_g1_i1	Amyelois transitella RNA-directed DNA polymerase from mobile element jockey-like (LOC106137300), X1
DN134445_c0_g1_i1	Papilio polytes microtubule-associated protein futsch (LOC106108748)
DN134449_c0_g1_i1	Plutella xylostella ATP-dependent RNA helicase A-like (LOC105382547)
DN134456_c0_g1_i1	Amyelois transitella protein kinase C-binding protein NELL1 (LOC106131307)
DN134458_c0_g1_i1	Papilio polytes microtubule-associated protein futsch (LOC106108748)
DN134462_c0_g1_i1	Papilio machaon fatty acid-binding protein 9-like (LOC106720276)
DN134464_c0_g1_i1	Amyelois transitella uncharacterized protein YJR142W (LOC106133208)
DN134475_c0_g1_i1	Plutella xylostella 60S ribosomal protein L13 (LOC105393825)
DN134489_c0_g1_i1	Amyelois transitella RAC serine/threonine-protein kinase (LOC106137954)
DN134498_c0_g1_i1	Amyelois transitella protein wings apart-like (LOC106137698)
DN13451_c0_g1_i1	Drosophila melanogaster fatty acid (long chain) transport protein, B (Fatp)
DN134515_c0_g1_i1	Drosophila melanogaster CG9281, C (CG9281)
DN134585_c0_g1_i1	Bombyx mori SH3 and multiple ankyrin repeat domains protein 3 (LOC101745239)
DN134589_c0_g1_i1	Amyelois transitella NHL repeat-containing protein 2 (LOC106143024)
DN134614_c0_g1_i1	Amyelois transitella heterogeneous nuclear ribonucleoprotein H-like (LOC106134829)
DN134655_c0_g1_i1	Drosophila melanogaster CG9065 (CG9065)
DN13466_c0_g1_i1	Amyelois transitella uncharacterized LOC106140445 (LOC106140445)
DN134660_c0_g1_i1	Amyelois transitella putative inorganic phosphate cotransporter (LOC106132108)
DN134664_c0_g1_i1	Bombyx mori regulating synaptic membrane exocytosis protein 2 (LOC101745430), X7
DN13468_c0_g1_i1	Papilio polytes putative inorganic phosphate cotransporter (LOC106110832)
DN13469_c0_g1_i1	Bombyx mori FGFR1 oncogene partner 2 homolog (LOC101742062)
DN134712_c0_g1_i1	Papilio xuthus uncharacterized LOC106113771 (LOC106113771), X1
DN134715_c0_g1_i1	Amyelois transitella muscle M-line assembly protein unc-89 (LOC106133368)
DN134732_c0_g1_i1	Drosophila melanogaster CG1354, B (CG1354)
DN134733_c0_g1_i1	Drosophila melanogaster furrowed (fw), A
DN134750_c0_g1_i1	Bombyx mori putative aminopeptidase W07G4.4 (LOC101742623)
DN134763_c0_g1_i1	Drosophila melanogaster Ras-related GTP binding C/D ortholog (RagC-D)
DN134766_c0_g1_i1	Bombyx mori ras-related and estrogen-regulated growth inhibitor-like protein (LOC101738811)
DN134776_c0_g1_i1	Amyelois transitella zinc finger protein on ecdysone puffs-like (LOC106135499)
DN13481_c0_g1_i1	Amyelois transitella sialic acid synthase (LOC106138180)
DN134813_c0_g1_i1	Drosophila melanogaster CG31547, A (CG31547)
DN134821_c0_g1_i1	Drosophila melanogaster mucin 96D (Muc96D)
DN134827_c0_g1_i1	Papilio machaon iron-sulfur cluster co-chaperone protein HscB, mitochondrial (LOC106714590)
DN134831_c0_g1_i1	Papilio machaon adenosine deaminase-like protein (LOC106715663)
DN134850_c0_g1_i1	Acyrthosiphon pisum piggyBac transposable element-derived protein 4-like (LOC103307963)
DN134864_c0_g1_i1	Amyelois transitella cytochrome P450 6B5-like (LOC106137309)
DN134906_c0_g1_i1	Amyelois transitella inactive dipeptidyl peptidase 10-like (LOC106137994), partial mRNA
DN134917_c0_g1_i1	Papilio polytes uncharacterized LOC106108950 (LOC106108950)
DN134932_c0_g1_i1	Amyelois transitella nephrin-like (LOC106130408)
DN134936_c0_g1_i1	Papilio polytes frizzled-4-like (LOC106105183)
DN134938_c0_g1_i1	Bombyx mori uncharacterized LOC101739607 (LOC101739607)
DN134948_c0_g1_i1	Papilio machaon teneurin-m (LOC106709595), X1
DN134954_c0_g1_i1	Amyelois transitella rab proteins geranylgeranyltransferase component A 1 (LOC106131217)
DN134957_c0_g1_i1	Amyelois transitella dual specificity protein phosphatase 23-like (LOC106135862)
DN134962_c0_g1_i1	Drosophila melanogaster CG16865, A (CG16865)
DN135016_c0_g1_i1	Drosophila melanogaster p38b MAP kinase (p38b)
DN135088_c0_g1_i1	Amyelois transitella PEST proteolytic signal-containing nuclear protein-like (LOC106137194), X1
DN135097_c0_g2_i1	Bombyx mori xanthine dehydrogenase/oxidase-like (LOC101741112), X1
DN135105_c0_g1_i1	Drosophila melanogaster phosphatidylinositol 4-kinase III alpha, C (PI4KIIIalpha)
DN135113_c0_g1_i1	Plutella xylostella probable serine/threonine-protein kinase DDB_G0282963 (LOC105398160), partial mRNA
DN135123_c0_g1_i1	Drosophila melanogaster Cyp6a18, A (Cyp6a18)
DN135124_c0_g1_i1	Drosophila melanogaster Ef1alpha-like factor (Elf), A
DN135140_c0_g1_i1	Bombyx mori uncharacterized LOC101739909 (LOC101739909), partial mRNA
DN135156_c0_g1_i1	Plutella xylostella nose resistant to fluoxetine protein 6-like (LOC105389110)
DN135191_c0_g1_i1	Plutella xylostella glycoprotein 3-alpha-L-fucosyltransferase A-like (LOC105397575), partial mRNA
DN135203_c0_g1_i1	Papilio polytes U3 small nucleolar RNA-associated protein 15 homolog (LOC106104897)
DN135229_c0_g1_i1	Amyelois transitella serine/threonine-protein kinase Doa (LOC106138588), X7
DN135246_c0_g1_i1	Amyelois transitella zinc finger protein on ecdysone puffs (LOC106140289), X1
DN135264_c0_g1_i1	Drosophila melanogaster turtle (tutl), E
DN135272_c0_g1_i1	Drosophila melanogaster ribosomal RNA (28SrRNA:CR45844), rRNA
DN135375_c0_g1_i1	Papilio polytes la-related protein 1 (LOC106105930), X1
DN13538_c0_g1_i1	Amyelois transitella protein sidekick-1-like (LOC106136409)
DN13538_c0_g2_i1	Amyelois transitella protein sidekick-1-like (LOC106136409)
DN135382_c0_g1_i1	Papilio machaon uncharacterized LOC106716478 (LOC106716478)
[truncated: 14,863 more rows]
