# Supplementary material for: A Tale of Two Transcriptomic Responses in Agricultural Pests via Host Defenses and Viral Replication
Source: Int J Mol Sci. 2021 Mar 30;22(7):3568. doi: 10.3390/ijms22073568 (PMC8037200; doi:10.3390/ijms22073568)
Supplement: Supplementary file 1 [file ijms-22-03568-s001.zip › ijms-1156750-supplementary/Supplementary Table 4_List_of_DETs_for_Sfr_&_Tni_in_response_to_AcMNPV_infection.xlsx]

## Sheet: Sfr_induced_DETs
Supplementary Table 4. Induced transcripts under AcMNPV infection in Spodoptera frugiperda (Sfr). Total of 18 transcripts were induced. If the DET found the best BLAST hit in Drosophila melanogaster (Dme) then flybase gene ID and the shortened gene name are reported. DETs- differently expressed transcripts, BLAST- Basic Local Alignment Search Tool.
Spodoptera frugiperda GeneID	Gene expression, fold Change (FC) (infected/control)	log2FC	Annotation (most similar match)	FlyBase GeneID	Shortened gene name
Transcripts with >4 fold change (14 DETs)
TR34952|c0_g1_i1	190.58	7.57425	#N/A	#N/A
TR61932|c0_g1_i1	163.92	7.35685	#N/A	#N/A
TR75213|c0_g1_i1	152.59	7.25351	#N/A	#N/A
TR57332|c0_g1_i1	141.587	7.14555	#N/A	#N/A
TR37810|c0_g1_i1	119.044	6.89535	#N/A	#N/A
TR73601|c0_g1_i1	79.4421	6.31183	#N/A	#N/A
TR51982|c0_g1_i1	47.4651	5.56879	#N/A	#N/A
TR85359|c0_g1_i1	13.6623	3.77213	Bombyx mori glucose dehydrogenase [FAD, quinone]-like (LOC101741674), A	#N/A
TR39737|c0_g1_i1	13.3691	3.74083	#N/A	#N/A
TR72594|c0_g2_i1	13.1158	3.71323	#N/A	#N/A
TR57401|c0_g1_i1	11.1049	3.47313	Drosophila melanogaster desaturase 1 (Desat1)	FBgn0086687	Desat1
TR69638|c0_g1_i2	10.1783	3.34743	Plutella xylostella glutathione S-transferase-like (LOC105391548)	#N/A
TR17216|c0_g1_i1	9.53344	3.253	Bombyx mori glucose dehydrogenase [FAD, quinone]-like (LOC101741674), B	#N/A
TR34703|c0_g1_i1	6.5685	2.71556	#N/A	#N/A
Transcripts with <4 fold change (4 DETs)
TR10339|c0_g2_i1	1.87602	0.907674	Drosophila melanogaster actin 57B (Act57B)	FBgn0000044	Act57B
TR41172|c0_g2_i1	1.40704	0.492661	#N/A	#N/A
TR28470|c0_g1_i1	1.19858	0.261325	Amyelois transitella beta-1,3-glucan-binding protein (LOC106133439)	#N/A
TR70349|c0_g1_i1	1.1483	0.199503	Drosophila melanogaster glyceraldehyde 3 phosphate dehydrogenase 1 (Gapdh1)	FBgn0001091	Gapdh1

## Sheet: Sfr_suppressed_DETs
Supplementary Table 4. Suppressed transcripts under AcMNPV infection in Spodoptera frugiperda (Sfr) . Total of 157 transcripts were suppressed. We further classified the supressed genes (majority with >4 fold change) in different categories based on their known functions. If the DET found the best BLAST hit in Drosophila melanogaster (Dme) then flybase gene ID and the shortened gene name are repo…
S. frugiperda GeneID	Gene expression, fold Change (FC) (infected/control)	log2FC	Annotation (most similar match)	Representative functions	FlyBase GeneID	Shortened gene name
Transcripts associated with cuticle, chitin, extracellular matrix, & tracheal development (37 DETs)
TR15499|c1_g1_i1	0.0244346	-5.35493	Drosophila melanogaster osiris 9 (Osi9)	Cuticle development	FBgn0037416	Osi9
TR14258|c0_g1_i1	0.0413023	-4.59763	Drosophila melanogaster osiris 7 (Osi7)	Cuticle development	FBgn0037414	Osi7
TR56164|c0_g1_i1	0.0581871	-4.10316	Drosophila melanogaster osiris 16 (Osi16)	Cuticle development	FBgn0051561	Osi16
TR29200|c0_g1_i1	0.0931723	-3.42396	Drosophila melanogaster osiris 12 (Osi12)	Cuticle development	FBgn0037419	Osi12
TR89671|c0_g1_i1	0.0580928	-4.1055	Drosophila melanogaster dusky-like (dyl)	Cuticle development	FBgn0066365	dyl
TR8156|c0_g1_i1	0.0747436	-3.74191	Drosophila melanogaster GCR1 (CG2150)	Cuticle development	FBgn0003065	CG2150
TR39961|c0_g1_i1	0.215021	-2.21745	Drosophila melanogaster Lcp65Ac (Lcp65Ac)	Cuticle development	FBgn0020642	Lcp65Ac
TR83881|c0_g1_i1	0.0829383	-3.59182	Bombyx mori cuticular protein tweedle motif 3 (CPT3)	Cuticle development	#N/A	#N/A
TR82480|c0_g1_i1	0.168703	-2.56745	Drosophila melanogaster megalin (mgl)	cuticle development, melanization, endocytosis	FBgn0261260	mgl
TR39833|c0_g1_i1	0.183081	-2.44944	Papilio polytes megalin (mgl) (LOC106101680)	cuticle development, melanization, endocytosis	#N/A	#N/A
TR91632|c0_g1_i1	0.174003	-2.52282	Papilio xuthus pupal cuticle protein (LOC106117841)	Cuticle development	#N/A	#N/A
TR87069|c0_g1_i1	0.151949	-2.71834	Drosophila melanogaster TweedleT (TwdlT)	Cuticle development	FBgn0029170	TwdlT
TR65269|c0_g1_i1	0.0662293	-3.91639	Drosophila melanogaster serpentine (serp)	Chitin binding	FBgn0260653	serp
TR61705|c0_g1_i1	0.0719688	-3.79648	Drosophila melanogaster gasp, (Gasp)	Chitin binding	FBgn0026077	Gasp
TR44699|c0_g3_i1	0.138975	-2.84711	Drosophila melanogaster vermiform (verm)	Chitin binding	FBgn0261341	verm
TR44601|c0_g1_i1	0.169713	-2.55883	Drosophila melanogaster krotzkopf verkehrt (kkv)/CHS1	chitin synthase	FBgn0001311	kkv/CHS1
TR92218|c0_g1_i1	0.111049	-3.17073	Drosophila melanogaster uninflatable (uif)	tracheal growth	FBgn0031879	uif
TR14191|c0_g1_i1	0.0428346	-4.54508	Drosophila melanogaster CG2663, (CG2663)	tracheal growth	FBgn0037323	CG2663
TR75493|c0_g1_i1	0.130555	-2.93727	Drosophila melanogaster CG30101 (CG30101)	tracheal growth	FBgn0050101	CG30101
TR39622|c0_g1_i1	0.203692	-2.29554	Drosophila melanogaster expansion (exp)	tracheal growth	FBgn0033668	exp
TR84004|c0_g1_i1	0.0677308	-3.88404	Papilio machaon SPARC (LOC106709895)	extracellular matrix	#N/A	#N/A
TR67282|c0_g1_i1	0.0922615	-3.43813	Amyelois transitella laminin subunit beta-1-like (LOC106131358)	extracellular matrix	#N/A	#N/A
TR50794|c0_g1_i1	0.0930748	-3.42547	Drosophila melanogaster LanB1, (LanB1)	extracellular matrix	FBgn0261800	LanB1
TR1364|c0_g1_i1	0.0963847	-3.37505	Bombyx mori laminin subunit alpha (LOC101742998)	extracellular matrix	#N/A	#N/A
TR56099|c0_g1_i1	0.113634	-3.13753	Plutella xylostella laminin subunit alpha-like (LOC105392052)	extracellular matrix	#N/A	#N/A
TR40499|c0_g1_i1	0.121722	-3.03833	Amyelois transitella laminin subunit alpha (LOC106129521)	extracellular matrix	#N/A	#N/A
TR38651|c0_g1_i1	0.126433	-2.98355	Drosophila melanogaster laminin B2, (LanB2)	extracellular matrix	FBgn0267348	LanB2
TR18340|c0_g1_i1	0.131858	-2.92294	Bombyx mori laminin subunit gamma-1 (LOC101746961)	extracellular matrix	#N/A	#N/A
TR89078|c0_g1_i1	0.192974	-2.37352	Plutella xylostella laminin subunit gamma-1 (LOC105392046)	extracellular matrix	#N/A	#N/A
TR53159|c0_g1_i1	0.196239	-2.34932	Drosophila melanogaster papilin, (Ppn)	extracellular matrix	FBgn0003137	Ppn
TR57196|c0_g1_i1	0.165568	-2.5945	Papilio polytes papilin (LOC106110471)	extracellular matrix	#N/A	#N/A
TR28359|c0_g1_i1	0.114287	-3.12927	Amyelois transitella cadherin-89D (LOC106135406)	Cell to cell adhesion	#N/A	#N/A
TR19338|c0_g1_i1	0.107355	-3.21954	Papilio polytes collagen alpha-1(IV) chain (LOC106099575)	Collagen	#N/A	#N/A
TR88135|c0_g1_i1	0.08048	-3.63523	Papilio machaon collagen alpha-1(IV) chain (LOC106710675)	Collagen	#N/A	#N/A
TR91375|c0_g2_i1	0.116554	-3.10093	Papilio machaon collagen alpha-5(IV) chain (LOC106710676)	Collagen	#N/A	#N/A
TR50040|c0_g1_i1	0.114374	-3.12816	Amyelois transitella mucin-5AC-like (LOC106138476)	mucin in peritrophic matrix	#N/A	#N/A
TR83607|c0_g1_i1	0.217361	-2.20184	Papilio polytes mucin-5AC (LOC106111339)	mucin in peritrophic matrix	#N/A	#N/A
Transcripts associated with hemocytin & other hemolymph immune response genes (9 DETs)
TR36360|c0_g1_i1	0.0726128	-3.78363	Bombyx mori hemocytin (LOC692743)		#N/A	#N/A
TR48301|c0_g2_i1	0.0953411	-3.39076	Drosophila melanogaster hemolectin, (Hml)		FBgn0029167	Hml
TR51626|c0_g1_i1	0.0763462	-3.7113	Papilio machaon hemocytin (LOC106720620)		#N/A	#N/A
TR36965|c0_g1_i1	0.104645	-3.25642	Amyelois transitella hemocytin (LOC106137694)		#N/A	#N/A
TR45949|c0_g1_i1	0.115187	-3.11796	Plutella xylostella hemocytin (LOC105381568)		#N/A	#N/A
TR59539|c0_g1_i1	0.134054	-2.89911	Drosophila melanogaster CG31997, (CG31997)	fat body in the hemolympph; induced under infection	FBgn0051997	CG31997
TR74924|c0_g1_i1	0.17004	-2.55606	growth blocking peptide binding protein [Spodoptera exigua]	GBP-BP; immune response; antimicrobial activity	#N/A	#N/A
TR62997|c0_g1_i1	0.247352	-2.01536	Drosophila melanogaster CG5873 (CG5873)	Cysu; heme peroxidase	FBgn0038511	CG5873
TR27005|c0_g1_i1	0.1675	-2.57776	Plutella xylostella sushi, von Willebrand factor type A, EGF and pentraxin domain-containing protein 1 (LOC105382288)		#N/A	#N/A
Transcripts associated with neural Development (5 DETs)
TR8235|c0_g1_i1	0.0794887	-3.65311	Drosophila melanogaster tenascin major, (Ten-m)	neuronal development	FBgn0004449	Ten-m
TR70844|c0_g2_i1	0.0931121	-3.42489	Bombyx mori neuronal acetylcholine receptor subunit alpha-5 (LOC101737467)		#N/A	#N/A
TR46497|c0_g1_i1	0.127283	-2.97389	Papilio xuthus teneurin-3 (LOC106123381)	ten3; neuron functions	#N/A	#N/A
TR51361|c0_g1_i1	0.140108	-2.83539	Papilio machaon acetylcholine receptor subunit beta-like (LOC106712712)	neuron functions	#N/A	#N/A
TR25586|c0_g1_i1	0.0797359	-3.64863	Plutella xylostella teneurin-m (LOC105385660)		#N/A	#N/A
Transcripts associated with proteases & associated enzymes (3 DETs)
TR79817|c1_g1_i1	0.100224	-3.31869	Amyelois transitella serine protease inhibitor 3/4 (LOC106131607)		#N/A	#N/A
TR17346|c0_g1_i1	0.129498	-2.949	Bombyx mori serine protease (Ohsp1)		#N/A	#N/A
TR50142|c0_g1_i1	0.185968	-2.42687	Drosophila melanogaster CG8172, (CG8172)		FBgn0034661	CG8172
Transcripts with other known functions (18 DETs)
TR67021|c0_g1_i1	0.192625	-2.37613	Amyelois transitella titin (LOC106131870)	muscle function	#N/A	#N/A
TR32571|c0_g1_i1	0.209638	-2.25403	Drosophila melanogaster CG32082, (CG32082)	muscle function	FBgn0052082	CG32082
TR52451|c0_g1_i1	0.073859	-3.75908	flocculation protein FLO11 [Bombyx mori]		#N/A	#N/A
TR3636|c0_g1_i1	0.209409	-2.25561	Drosophila melanogaster neprilysin 2, (Nep2)	renal function	FBgn0027570	Nep2
TR64009|c0_g1_i1	0.0921679	-3.43959	Bombyx mori flocculation protein FLO11 (LOC101739483)		#N/A	#N/A
TR2614|c0_g1_i1	0.100634	-3.3128	carboxylesterase CXE30 [Spodoptera littoralis]		#N/A	#N/A
TR43291|c0_g1_i1	0.115312	-3.11638	Amyelois transitella protein Skeletor, isoforms B/C (LOC106138124)	spindle formation during mitosis	#N/A	#N/A
TR71688|c0_g1_i1	0.117196	-3.093	Papilio xuthus fibrous sheath CABYR-binding protein (LOC106115755)		#N/A	#N/A
TR61063|c0_g1_i1	0.117475	-3.08958	Bombyx mori beta-1,4-glucuronyltransferase 1 (LOC101743890)		#N/A	#N/A
TR69906|c0_g1_i1	0.130165	-2.94159	Drosophila melanogaster chorion protein 38, (Cp38)		FBgn0053223	Cp38
TR49199|c0_g1_i1	0.149732	-2.73955	Papilio polytes glycine-rich protein DOT1-like (LOC106104214)		#N/A	#N/A
TR29889|c0_g1_i1	0.150656	-2.73067	Drosophila melanogaster neyo (neo)		FBgn0039704	neo
TR45507|c0_g1_i2	0.166009	-2.59067	Bombyx mori carboxylesterase clade H, member 1 (CCE-un1)		#N/A	#N/A
TR58415|c0_g1_i1	0.17602	-2.50619	Bombyx mori protein Skeletor, isoforms B/C (LOC101743955)		#N/A	#N/A
TR67952|c0_g1_i1	0.208034	-2.26511	Papilio xuthus probable G-protein coupled receptor Mth-like 3 (LOC106120056)		#N/A	#N/A
TR58891|c0_g1_i1	0.193895	-2.36665	Drosophila melanogaster supercoiling factor (scf)		FBgn0025682	scf
TR23384|c0_g1_i1	0.246461	-2.02057	Diaphorina citri keratin, type I cytoskeletal 9-like (LOC103520744)		#N/A	#N/A
TR18900|c0_g1_i1	0.249063	-2.00542	protein cab-1 isoform X2 [Amyelois transitella]		#N/A	#N/A
Transcripts with uncharacterized functions (29 DETs)
TR25599|c0_g1_i1	0.0252189	-5.30935	Amyelois transitella uncharacterized LOC106130723 (LOC106130723)		#N/A	#N/A
TR28651|c0_g1_i1	0.0252872	-5.30545	Amyelois transitella uncharacterized LOC106135377 (LOC106135377)		#N/A	#N/A
TR88495|c0_g1_i1	0.0336994	-4.89113	Papilio polytes uncharacterized LOC106106573 (LOC106106573)		#N/A	#N/A
TR81571|c0_g1_i1	0.0366244	-4.77105	Bombyx mori uncharacterized LOC101741103 (LOC101741103)		#N/A	#N/A
TR15499|c0_g1_i1	0.0391853	-4.67354	Amyelois transitella uncharacterized LOC106130718 (LOC106130718)		#N/A	#N/A
TR60204|c0_g1_i1	0.0595409	-4.06998	Papilio xuthus uncharacterized LOC106126173 (LOC106126173)		#N/A	#N/A
TR62174|c0_g1_i1	0.110563	-3.17706	Amyelois transitella uncharacterized LOC106129794 (LOC106129794)		#N/A	#N/A
TR35784|c0_g1_i1	0.124903	-3.00112	Papilio xuthus uncharacterized LOC106127041 (LOC106127041)		#N/A	#N/A
TR74839|c0_g1_i1	0.0838958	-3.57526	Uncharacterized protein OBRU01_22790 [Operophtera brumata]		#N/A	#N/A
TR53853|c0_g1_i1	0.105401	-3.24604	Amyelois transitella WW domain-binding protein 11-like (LOC106135119)		#N/A	#N/A
TR31856|c0_g1_i1	0.106146	-3.23587	Bombyx mori eisosome protein SEG2 (LOC101736159)		#N/A	#N/A
TR32454|c0_g1_i1	0.114808	-3.12271	Drosophila melanogaster CG12164, (CG12164)		FBgn0033158	CG12164
TR60227|c0_g1_i1	0.121556	-3.04031	Drosophila melanogaster CG9171, (CG9171)		FBgn0031738	CG9171
TR53080|c0_g1_i1	0.152329	-2.71474	Papilio polytes putative uncharacterized protein DDB_G0271606 (LOC106103789)		#N/A	#N/A
TR54579|c0_g1_i1	0.155783	-2.68239	Plutella xylostella uncharacterized LOC105398383 (LOC105398383)		#N/A	#N/A
TR49152|c0_g1_i1	0.158915	-2.65368	Bombyx mori glycine-rich cell wall structural protein 1.8-like (LOC101741289)		#N/A	#N/A
TR8786|c0_g1_i1	0.163385	-2.61365	Drosophila melanogaster CG4095 (CG4095)		FBgn0029890	CG4095
TR34290|c0_g1_i1	0.168725	-2.56725	Bombyx mori uncharacterized LOC101743303 (LOC101743303)		#N/A	#N/A
TR63252|c0_g1_i1	0.199646	-2.32448	Papilio machaon uncharacterized LOC106716891 (LOC106716891)		#N/A	#N/A
TR45560|c0_g1_i1	0.201182	-2.31343	Bombyx mori uncharacterized LOC101742982 (LOC101742982)		#N/A	#N/A
TR27005|c0_g1_i1	0.1675	-2.57776	Plutella xylostella sushi, von Willebrand factor type A, EGF and pentraxin domain-containing protein 1 (LOC105382288)		#N/A	#N/A
TR30748|c0_g1_i1	0.172258	-2.53736	Amyelois transitella uncharacterized LOC106137932 (LOC106137932)		#N/A	#N/A
TR75267|c0_g2_i1	0.173327	-2.52843	Drosophila melanogaster nyobe (nyo)		FBgn0039852	nyo
TR23221|c0_g1_i1	0.183238	-2.44821	Drosophila melanogaster CG43333 (CG43333)		FBgn0263038	CG43333
TR37914|c0_g1_i1	0.188565	-2.40687	Amyelois transitella uncharacterized LOC106139737 (LOC106139737)		#N/A	#N/A
TR52568|c0_g1_i1	0.194234	-2.36413	hypothetical protein KGM_14928 [Danaus plexippus]		#N/A	#N/A
TR21813|c0_g1_i1	0.208261	-2.26353	Drosophila melanogaster CG4928, (CG4928)		FBgn0027556	CG4928
TR70896|c0_g1_i1	0.220404	-2.18178	#N/A		#N/A	#N/A
TR29228|c0_g1_i1	0.192709	-2.3755	#N/A		#N/A	#N/A
Transcripts associated with ribosomal protein <4 fold change (9 DETs)
TR84931|c0_g1_i1	0.503383	-0.990271	Drosophila melanogaster ribosomal protein LP2 (RpLP2)		FBgn0003274	RpLP2
TR41185|c0_g1_i1	0.700468	-0.513608	Drosophila melanogaster ribosomal protein L23 (RpL23)		FBgn0010078	RpL23
TR83396|c0_g1_i1	0.736274	-0.441685	Drosophila melanogaster ribosomal protein L35A (RpL35A)		FBgn0037328	RpL35A
TR47235|c0_g1_i1	0.783807	-0.351429	Drosophila melanogaster ribosomal protein S27A (RpS27A)		FBgn0003942	RpS27A
TR53679|c0_g1_i1	0.800233	-0.321508	Drosophila melanogaster ribosomal protein L26, (RpL26)		FBgn0036825	RpL26
TR47212|c0_g1_i1	0.806172	-0.31084	Drosophila melanogaster ribosomal protein L19, (RpL19)		FBgn0285950	RpL19
TR63086|c0_g1_i1	0.816797	-0.291951	Drosophila melanogaster ribosomal protein S14b, (RpS14b)		FBgn0004404	RpS14b
TR10062|c0_g1_i1	0.836229	-0.25803	Drosophila melanogaster ribosomal protein L36A, (RpL36A)		FBgn0031980	RpL36A
TR21377|c0_g2_i1	0.84983	-0.234755	Drosophila melanogaster ribosomal protein L24, (RpL24)		FBgn0032518	RpL24
Other transcripts with <4 fold change (47 DETs)
TR67314|c0_g1_i1	0.257576	-1.95693	Drosophila melanogaster CG31522, (CG31522)		FBgn0051522	CG31522
TR20925|c0_g1_i1	0.26747	-1.90255	Bombyx mori uncharacterized LOC101746589 (LOC101746589)		#N/A	#N/A
TR11612|c0_g2_i1	0.279448	-1.83935	Bombyx mori fibrillin-1-like (LOC101738553)		#N/A	#N/A
TR61477|c0_g1_i1	0.284303	-1.8145	Amyelois transitella uncharacterized LOC106142705 (LOC106142705)		#N/A	#N/A
TR29108|c0_g1_i1	0.286405	-1.80387	Bombyx mori mucin-17-like (LOC101745825)		#N/A	#N/A
TR47568|c0_g1_i1	0.293462	-1.76875	Amyelois transitella uncharacterized LOC106142506 (LOC106142506)		#N/A	#N/A
TR48282|c0_g1_i1	0.294212	-1.76507	Papilio polytes microsomal triglyceride transfer protein large subunit (LOC106105241)		#N/A	#N/A
TR28791|c0_g1_i1	0.297309	-1.74996	Amyelois transitella uncharacterized LOC106134916 (LOC106134916)		#N/A	#N/A
TR28576|c0_g2_i1	0.299465	-1.73954	Papilio machaon elongation of very long chain fatty acids protein 7-like (LOC106709915)		#N/A	#N/A
TR79323|c0_g1_i1	0.303332	-1.72103	Wasmannia auropunctata fatty acid synthase-like (LOC105450626)		#N/A	#N/A
TR43918|c0_g1_i1	0.305772	-1.70947	Drosophila melanogaster matrix metalloproteinase 1, (Mmp1)		FBgn0035049	Mmp1
TR80912|c0_g1_i1	0.311759	-1.6815	Drosophila melanogaster arouser (aru)		FBgn0029095	aru
TR77353|c0_g1_i1	0.313535	-1.6733	Amyelois transitella fragile X mental retardation syndrome-related protein 1 homolog A (LOC106139248)		#N/A	#N/A
TR25739|c0_g1_i1	0.314722	-1.66785	Amyelois transitella uncharacterized LOC106137808 (LOC106137808)		#N/A	#N/A
TR50740|c0_g1_i1	0.316372	-1.6603	Drosophila melanogaster Cht6, (Cht6)		FBgn0263132	Cht6
TR39753|c0_g2_i1	0.323043	-1.6302	Drosophila melanogaster CG12009, (CG12009)		FBgn0035430	CG12009
TR43221|c0_g1_i1	0.327923	-1.60857	Drosophila melanogaster CG42331, (CG42331)		FBgn0259233	CG42331
TR47889|c0_g1_i1	0.329377	-1.60219	Bombyx mori uncharacterized LOC101736947 (LOC101736947)		#N/A	#N/A
TR48460|c0_g1_i1	0.336585	-1.57096	Amyelois transitella molybdenum cofactor biosynthesis protein 1 (LOC106139194)		#N/A	#N/A
TR15222|c0_g2_i1	0.336838	-1.56987	Amyelois transitella espin (LOC106143373)		#N/A	#N/A
TR90503|c0_g1_i1	0.338241	-1.56388	androgen-induced gene 1 protein-like isoform X1 [Bombyx mori]		#N/A	#N/A
TR45533|c1_g1_i1	0.338589	-1.56239	Drosophila melanogaster fatty acid synthase 1, (FASN1)		FBgn0283427	FASN1
TR48896|c0_g1_i1	0.341546	-1.54985	Drosophila melanogaster CG42598 (CG42598)		FBgn0260997	CG42598
TR15485|c0_g2_i3	0.366979	-1.44623	Drosophila melanogaster Fmr1, (Fmr1)		FBgn0028734	Fmr1
TR27580|c0_g1_i1	0.377635	-1.40494	Amyelois transitella heterogeneous nuclear ribonucleoprotein R (LOC106133098)		#N/A	#N/A
TR12920|c0_g1_i1	0.388652	-1.36345	Bombyx mori chitinase (Chi-h)		#N/A	#N/A
TR74192|c8_g2_i1	0.414153	-1.27176	Bombyx mori uncharacterized LOC105842084 (LOC105842084)		#N/A	#N/A
TR51989|c0_g1_i1	0.428076	-1.22406	Amyelois transitella ventricular zone-expressed PH domain-containing protein homolog 1 (LOC106140562)		#N/A	#N/A
TR81772|c1_g1_i8	0.42942	-1.21954	Papilio machaon talin-1-like (LOC106711269)		#N/A	#N/A
TR74786|c0_g1_i1	0.434486	-1.20262	Papilio xuthus galectin-5-like (LOC106122884)		#N/A	#N/A
TR41113|c0_g1_i2	0.452473	-1.1441	Papilio xuthus prominin-like protein (LOC106120995)		#N/A	#N/A
TR88184|c0_g1_i1	0.515676	-0.955463	Amyelois transitella putative aminopeptidase W07G4.4 (LOC106140463)		#N/A	#N/A
TR31231|c0_g1_i2	0.529219	-0.918064	Amyelois transitella protein sprouty (LOC106139242)		#N/A	#N/A
TR27058|c0_g1_i1	0.531008	-0.913195	Amyelois transitella diamine acetyltransferase 2-like (LOC106140040)		#N/A	#N/A
TR58392|c0_g1_i3	0.535261	-0.901685	Papilio machaon eukaryotic translation initiation factor 4 gamma 2 (LOC106709569)		#N/A	#N/A
TR92056|c4_g4_i1	0.57603	-0.795783	Drosophila melanogaster hu li tai shao (hts)		FBgn0263391	hts
TR67169|c0_g1_i1	0.582922	-0.778626	Drosophila melanogaster histone H1 (His1:CG31617)		FBgn0051614	His1:CG31617
TR54429|c0_g1_i1	0.594599	-0.750012	Drosophila melanogaster nucleosome remodeling factor - 38kD, (Nurf-38)		FBgn0016687	Nurf-38
TR37858|c0_g1_i1	0.595355	-0.748179	Drosophila melanogaster CG9769 (CG9769)		FBgn0037270	CG9769
TR34547|c0_g1_i1	0.683673	-0.548622	hypothetical protein RR46_02196 [Papilio xuthus]		#N/A	#N/A
TR18352|c0_g1_i1	0.714742	-0.484506	Papilio polytes kanadaptin (LOC106106947)		#N/A	#N/A
TR75330|c0_g1_i1	0.723507	-0.466921	Drosophila melanogaster histone H4 replacement, (His4r)		FBgn0053899	His4r
TR65489|c0_g1_i1	0.762753	-0.390712	Drosophila melanogaster fatty acid bindin protein (fabp)		FBgn0037913	fabp
TR85963|c1_g1_i1	0.763333	-0.389615	Amyelois transitella nucleolin 1-like (LOC106132948)		#N/A	#N/A
TR43257|c3_g1_i1	0.793596	-0.333524	Drosophila melanogaster beta-Tubulin at 60D (betaTub60D)		FBgn0284243	betaTub60D
TR91775|c0_g1_i1	0.820154	-0.286033	Drosophila melanogaster ATP synthase, coupling factor 6 (ATPsynCF6)		FBgn0016119	ATPsynCF6
TR20105|c0_g1_i1	0.846815	-0.239881	Drosophila melanogaster ATP synthase, subunit E (ATPsynE)		FBgn0038224	ATPsynE

## Sheet: Tni_induced_DETs
Supplementary Table 4. Induced transcripts under AcMNPV infection in Trichoplusia ni (Tni). Total of 20 transcripts were induced. If the DET found the best BLAST hit in Drosophila melanogaster (Dme) then flybase gene ID and the shortened gene name are reported. DETs- differently expressed transcripts, BLAST- Basic Local Alignment Search Tool.
T. ni GeneID	Gene expression, fold Change (FC) (infected/control)	log2FC	Annotation (most similar match)	Representative functions	FlyBase GeneID	Shortened gene name
Transcripts with >4 fold change (20 DETs)
DN40236_c0_g1_i1	1002.98	9.97008	Bombyx mori protein tyrosine phosphatase (Ptp-h)		#N/A	#N/A
DN49094_c4_g2_i3	985.897	9.94529	#N/A		#N/A	#N/A
DN41545_c0_g1_i1	913.279	9.83491	#N/A		#N/A	#N/A
DN49094_c4_g2_i1	910.513	9.83054	#N/A		#N/A	#N/A
DN114179_c0_g1_i1	889.461	9.79679	#N/A		#N/A	#N/A
DN44229_c0_g1_i1	777.56	9.60281	Papilio xuthus chitinase A-like (LOC106122232)		#N/A	#N/A
DN49094_c3_g1_i1	728.449	9.50868	#N/A		#N/A	#N/A
DN49094_c4_g1_i1	594.121	9.21461	Amyelois transitella collagenase-like (LOC106129964)		#N/A	#N/A
DN27857_c0_g1_i2	511.608	8.99889	#N/A		#N/A	#N/A
DN41878_c0_g1_i2	425.262	8.73221	#N/A		#N/A	#N/A
DN114394_c0_g1_i1	305.418	8.25464	Drosophila melanogaster CG31523, (CG31523)	predicted elongase in D. melanogaster	FBgn0051523	CG31523
DN42414_c0_g1_i1	99.0664	6.63032	Drosophila melanogaster Cyp4g15, (Cyp4g15)		FBgn0052816	Cyp4g15
DN259_c0_g2_i1	90.9857	6.50757	Drosophila melanogaster CG8630 (CG8630)	stearoyl CoA desaturases (SCD)	FBgn0038130	CG8630
DN43125_c0_g1_i1	71.0405	6.15057	Drosophila melanogaster james bond (bond)		FBgn0260942	bond
DN35121_c0_g1_i1	69.2915	6.11461	Drosophila melanogaster cytochrome P450-4g1 (Cyp4g1)		FBgn0010019	Cyp4g1
DN37136_c0_g1_i1	65.7614	6.03917	#N/A		#N/A	#N/A
DN22420_c0_g1_i1	63.5589	5.99002	Drosophila melanogaster CG16904 (CG16904)	elongase	FBgn0037763	CG16904
DN98778_c0_g1_i1	57.8253	5.85363	Amyelois transitella fatty acyl-CoA reductase 1-like (LOC106130991)		#N/A	#N/A
DN11849_c0_g1_i1	40.3798	5.33556	Papilio machaon UDP-glucuronosyltransferase 2B14-like (LOC106720457)		#N/A	#N/A
DN45827_c0_g1_i1	31.5882	4.98131	Drosophila melanogaster CG31523, (CG31523)	elongase	FBgn0051523	CG31523

## Sheet: Tni_suppressed_DETs
Supplementary Table 4. Suppressed transcripts under AcMNPV infection in Trichoplusia ni (Tni). Total of 118 transcripts were suppressed. We further classified the supressed genes with >4 fold change in different categories based on their known functions. If the DET found the best BLAST hit in Drosophila melanogaster (Dme) then flybase gene ID and the shortened gene name are reported. DETs- differ…
T. ni GeneID	Gene expression, fold Change (FC) (infected/control)	log2FC	Annotation (most similar match)	Representative functions	FlyBase GeneID	Shortened gene name
Transcripts with >4 fold change (118 DETs)
Transcripts associated with cuticle, chitin, extracellular matrix, & tracheal development (18 DETs)
DN118951_c0_g1_i1	0.000516813	-10.9181	Bombyx mori laminin subunit alpha (LOC101742998)	extracellular matrix	#N/A	#N/A
DN57554_c0_g1_i1	0.000629296	-10.634	Peritrophin type-A domain protein 2, [Operophtera brumata]	extracellular matrix	#N/A	#N/A
DN138092_c0_g1_i1	0.00270316	-8.53114	Drosophila melanogaster SPARC	extracellular matrix	FBgn0026562	SPARC
DN50034_c0_g1_i1	0.0240749	-5.37633	Papilio polytes laminin subunit beta-1 (LOC106103388)	extracellular matrix	#N/A	#N/A
DN37948_c0_g1_i1	0.0114751	-6.44535	Drosophila melanogaster papilin (Ppn)	extracellular matrix	FBgn0003137	Ppn
DN60305_c0_g1_i1	0.0127683	-6.29129	Drosophila melanogaster laminin B2 (LanB2)	extracellular matrix	FBgn0267348	LanB2
DN132004_c0_g1_i1	0.0136211	-6.19801	Amyelois transitella laminin subunit alpha (LOC106129521)	extracellular matrix	#N/A	#N/A
DN11976_c0_g1_i1	0.0260347	-5.26342	Amyelois transitella laminin subunit beta-1-like (LOC106131358)	extracellular matrix	#N/A	#N/A
DN117887_c0_g2_i1	0.00944889	-6.72564	Drosophila melanogaster twinstar (tsr)	actin depolymerization factor; epithelum integrity	FBgn0011726	tsr
DN18338_c0_g2_i1	0.0164737	-5.92369	Papilio polytes talin-1-like (LOC106111390)	tracheal growth	#N/A	#N/A
DN27498_c0_g1_i1	0.0174079	-5.84411	Drosophila melanogaster Ccp84Ag (Ccp84Ag)	tracheal growth	FBgn0004777	Ccp84Ag
DN114024_c0_g1_i1	0.0207577	-5.59021	Bombyx mori cathepsin L like protein (Catl-like)	tracheal growth & molting	#N/A	#N/A
DN6228_c0_g1_i1	0.0249721	-5.32354	Drosophila melanogaster abnormal wing discs (awd)	tracheal growth	FBgn0000150	awd
DN3754_c1_g1_i1	0.0193693	-5.69009	Papilio machaon collagen alpha-1(IV) chain (LOC106710675)	Collagen	#N/A	#N/A
DN32131_c0_g1_i1	0.0193715	-5.68992	Plutella xylostella collagen alpha-1(IV) chain (LOC105386159)	Collagen	#N/A	#N/A
DN34674_c0_g1_i1	0.02463	-5.34344	Drosophila melanogaster procollagen lysyl hydroxylase (Plod)	Collagen	FBgn0036147	Plod
DN31811_c0_g1_i1	0.0256706	-5.28374	Polistes canadensis collagen alpha-1(XI) chain-like (LOC106788612)	Collagen	#N/A	#N/A
DN95866_c0_g1_i1	0.0330799	-4.9179	Papilio machaon collagen alpha-5(IV) chain (LOC106710676)	Collagen	#N/A	#N/A
Transcripts associated with hemocytin & other hemolymph immune response genes (8 DETs)
DN115658_c0_g1_i1	0.00110193	-9.82575	Drosophila melanogaster ferritin 1 heavy chain homologue (Fer1HCH)	iron homeostasis in blood	FBgn0015222	Fer1HCH
DN3604_c0_g1_i1	0.0070628	-7.14554	Bombyx mori hemocytin (LOC692743)		#N/A	#N/A
DN18739_c0_g1_i1	0.00768371	-7.02398	Papilio polytes hemocytin-like (LOC106109092)		#N/A	#N/A
DN37991_c0_g1_i1	0.0125985	-6.3106	Drosophila melanogaster hemolectin (Hml)		FBgn0029167	Hml
DN27858_c0_g1_i1	0.0165926	-5.91332	Amyelois transitella hemocytin (LOC106137694)		#N/A	#N/A
DN47681_c2_g1_i1	0.0334357	-4.90247	Bombyx mori C-type lectin 21 (CTL21)		#N/A	#N/A
DN33123_c0_g1_i1	0.0167812	-5.89701	Drosophila melanogaster CG2852 (CG2852)	cycophilin (immunosuppressant)	FBgn0034753	CG2852
DN78124_c0_g1_i1	0.0173839	-5.84611	Bombyx mori death-related protein (Drp)	autophagy pathway	#N/A	#N/A
Transcripts associated with neural Development (11 DETs)
DN134948_c0_g1_i1	0.000689229	-10.5027	Papilio machaon teneurin-m (LOC106709595)		#N/A	#N/A
DN88087_c0_g1_i1	0.0126365	-6.30626	Drosophila melanogaster tenascin major (Ten-m)		FBgn0004449	Ten-m
DN88301_c0_g1_i1	0.000955282	-10.0318	Bombyx mori teneurin-m (LOC101737256)		#N/A	#N/A
DN136634_c0_g1_i1	0.00100347	-9.96078	Drosophila melanogaster plexin A (PlexA)		FBgn0025741	PlexA
DN103730_c0_g1_i1	0.0112777	-6.47038	Drosophila melanogaster krasavietz (kra)		FBgn0250753	kra
DN45589_c0_g1_i1	0.0149299	-6.06565	Bombyx mori neuronal acetylcholine receptor subunit alpha-5 (LOC101737467)		#N/A	#N/A
DN141800_c0_g1_i1	0.0250516	-5.31895	Drosophila melanogaster heat shock protein cognate 4 (Hsc70-4)		FBgn0266599	Hsc70-4
DN14974_c0_g1_i1	0.0263856	-5.24411	Amyelois transitella ATP-dependent RNA helicase p62 (LOC106135022)		#N/A	#N/A
DN81165_c0_g1_i1	0.00106574	-9.87392	Amyelois transitella fragile X mental retardation syndrome-related protein 1 homolog A (LOC106139248)		#N/A	#N/A
DN79005_c0_g1_i1	0.00107364	-9.86328	Drosophila melanogaster CG5525 (CCT4)		FBgn0032444	CCT4
DN22565_c0_g1_i1	0.0333717	-4.90523	Papilio polytes SCO-spondin-like (LOC106109091)		#N/A	#N/A
Transcripts associated with proteases & associated enzymes (9 DETs)
DN70833_c0_g2_i1	0.000457902	-11.0927	Drosophila melanogaster Saposin-related (Sap-r)	lysosomal protease; lipid degradation	FBgn0000416	Sap-r
DN48157_c2_g1_i1	0.00832402	-6.9085	Drosophila melanogaster 26-29kD-proteinase (26-29-p)		FBgn0250848	26-29-p
DN28296_c0_g1_i1	0.0103844	-6.58944	Bombyx mori saposin-related (Sap-r)	lysosomal protease; lipid degradation	#N/A	#N/A
DN46218_c0_g2_i6	0.000719712	-10.4403	multicystatin [Manduca sexta]	cysteine proteinase inhibitor	#N/A	#N/A
DN23447_c0_g2_i1	0.0177767	-5.81387	Bombyx mori serine protease (Ohsp1)		#N/A	#N/A
DN18240_c0_g1_i1	0.0310476	-5.00938	inducible metalloproteinase inhibitor protein-like [Papilio polytes]		#N/A	#N/A
DN5740_c0_g1_i1	0.0239732	-5.38244	Bombyx mori chymotrypsin-2-like (LOC105842039)		#N/A	#N/A
DN41756_c0_g1_i2	0.0320684	-4.9627	Amyelois transitella serine protease easter-like (LOC106130863)		#N/A	#N/A
DN21827_c0_g1_i1	0.000842754	-10.2126	Papilio polytes A disintegrin and metalloproteinase with thrombospondin motifs 17-like (LOC106102270)		#N/A	#N/A
Transcripts associated with energy metabolism (6 DETs)
DN48157_c2_g1_i4	0.0260703	-5.26145	Bombyx mori serine--pyruvate aminotransferase, mitochondrial (LOC101737836)	glyoxylate metabolism	#N/A	#N/A
DN96857_c0_g1_i1	0.00582681	-7.42308	Drosophila melanogaster malic enzyme (Men)		FBgn0002719	Men
DN15331_c0_g2_i1	0.000782391	-10.3198	Drosophila melanogaster aldolase (Ald)	glucolytic enzyme	FBgn0000064	Ald
DN60313_c0_g1_i1	0.0153487	-6.02574	Drosophila melanogaster malic enzyme b (Men-b)		FBgn0029155	Men-b
DN135834_c0_g1_i1	0.0163879	-5.93122	Plutella xylostella aldose 1-epimerase-like (LOC105380940)		#N/A	#N/A
DN105427_c0_g1_i1	0.0203656	-5.61772	Drosophila melanogaster porin (porin)	oxidative stress, mitochondrial function	FBgn0004363	porin
Transcripts associated with ribosomal proteins (25 DETs)
DN142442_c0_g1_i1	0.0136211	-6.19801	Drosophila melanogaster ribosomal protein L3 (RpL3)		FBgn0020910	RpL3
DN80738_c0_g1_i1	0.0154239	-6.01869	Drosophila melanogaster ribosomal protein S15 (RpS15)		FBgn0034138	RpS15
DN114730_c0_g1_i1	0.0157956	-5.98434	Drosophila melanogaster ribosomal protein L27A (RpL27A)		FBgn0285948	RpL27A
DN62077_c0_g1_i1	0.0180056	-5.79541	Drosophila melanogaster ribosomal protein S10b (RpS10b)		FBgn0285947	RpS10b
DN115975_c0_g1_i1	0.018813	-5.73212	Drosophila melanogaster ribosomal protein L8 (RpL8)		FBgn0261602	RpL8
DN83778_c0_g1_i1	0.0188638	-5.72824	Drosophila melanogaster ribosomal protein L18 (RpL18)		FBgn0035753	RpL18
DN21666_c0_g1_i1	0.0209765	-5.57508	Drosophila melanogaster ribosomal protein L7A (RpL7A)		FBgn0014026	RpL7A
DN73724_c0_g1_i1	0.0214923	-5.54003	Drosophila melanogaster ribosomal protein S9 (RpS9)		FBgn0010408	RpS9
DN5486_c0_g1_i1	0.0216253	-5.53114	Drosophila melanogaster ribosomal protein L23A (RpL23A)		FBgn0026372	RpL23A
DN107137_c0_g1_i1	0.0160535	-5.96097	Drosophila melanogaster ribosomal protein L30 (RpL30)		FBgn0086710	RpL30
DN90969_c0_g1_i1	0.022604	-5.46728	Drosophila melanogaster ribosomal protein S26 (RpS26)		FBgn0261597	RpS26
DN100963_c0_g1_i1	0.0234375	-5.41504	Drosophila melanogaster ribosomal protein LP2 (RpLP2)		FBgn0003274	RpLP2
DN24637_c0_g1_i1	0.0239276	-5.38518	Drosophila melanogaster ribosomal protein S6 (RpS6)		FBgn0261592	RpS6
DN111860_c0_g1_i1	0.0271248	-5.20424	Amyelois transitella 60S ribosomal protein L26 (LOC106137335)		#N/A	#N/A
DN114055_c0_g1_i1	0.027331	-5.19332	Drosophila melanogaster ribosomal protein S8 (RpS8)		FBgn0039713	RpS8
DN27468_c0_g1_i1	0.026004	-5.26512	Drosophila melanogaster ribosomal protein S16 (RpS16)		FBgn0034743	RpS16
DN6190_c0_g1_i1	0.0306974	-5.02574	Drosophila melanogaster ribosomal protein S5a (RpS5a)		FBgn0038277	RpS5a
DN87863_c0_g1_i1	0.0313082	-4.99731	Drosophila melanogaster ribosomal protein L11 (RpL11)		FBgn0013325	RpL11
DN25240_c0_g1_i1	0.031402	-4.993	Drosophila melanogaster ribosomal protein L35 (RpL35)		FBgn0029785	RpL35
DN33151_c0_g2_i1	0.0314648	-4.99012	Drosophila melanogaster ribosomal protein L15 (RpL15)		FBgn0028697	RpL15
DN11200_c0_g1_i1	0.0314648	-4.99012	Drosophila melanogaster ribosomal protein L34a (RpL34a)		FBgn0039406	RpL34a
DN55748_c0_g1_i1	0.0330339	-4.91991	Drosophila melanogaster ribosomal protein L5 (RpL5)		FBgn0064225	RpL5
DN104775_c0_g1_i1	0.0330711	-4.91829	Drosophila melanogaster ribosomal protein S7 (RpS7)		FBgn0039757	RpS7
DN19354_c0_g1_i1	0.0317826	-4.97562	Drosophila melanogaster ribosomal protein L19 (RpL19)		FBgn0285950	RpL19
DN52596_c0_g1_i1	0.0203261	-5.62052	Papilio xuthus 40S ribosomal protein S3a (LOC106124403)
Transcripts associated with protein translation (4 DETs)
DN25805_c0_g1_i1	0.0163879	-5.93122	Drosophila melanogaster Ef1gamma (Ef1gamma)		FBgn0029176	Ef1gamma
DN80156_c0_g1_i1	0.0127906	-6.28878	Amyelois transitella Y-box factor homolog (LOC106134071)		#N/A	#N/A
DN90021_c0_g1_i1	0.0334021	-4.90392	Drosophila melanogaster elongation factor 2 (EF2)		FBgn0000559	EF2
DN5987_c0_g1_i1	0.0290607	-5.10479	Drosophila melanogaster elongation factor 1alpha48D (Ef1alpha48D)		FBgn0284245	Ef1alpha48D
Transcripts associated with hormone synthesis and regulation (3 DETs)
DN705_c0_g1_i1	0.000910648	-10.1008	Papilio xuthus adenosylhomocysteinase (LOC106118223)	biosynthesis of insect juvenile hormone	#N/A	#N/A
DN87444_c0_g1_i1	0.00962226	-6.69941	Drosophila melanogaster farnesyl pyrophosphate synthase (Fpps)	required fro juvenile hormone synthesis	FBgn0025373	Fpps
DN141541_c0_g1_i1	0.0125608	-6.31493	Plutella xylostella ecdysteroid-regulated 16 kDa protein-like (LOC105388066)	molting hormone regulation	#N/A	#N/A
Transcripts associated with protein transport, stabilization and other molecular chaperones (9 DETs)
DN79150_c0_g1_i1	0.0199144	-5.65004	Drosophila melanogaster calreticulin (Calr)	molecular chaperone; apoptosis	FBgn0005585	Calr
DN105646_c0_g1_i1	0.00110321	-9.82408	Drosophila melanogaster T-complex chaperonin 5 (Cct5)	chaperonin	FBgn0010621	Cct5
DN9347_c0_g1_i1	0.000707513	-10.465	Bombyx mori X-box-binding protein 1 (LOC101742474)	ER stress	#N/A	#N/A
DN142600_c0_g1_i1	0.0154239	-6.01869	Drosophila melanogaster Sec61 alpha subunit (Sec61alpha)	ER transport	FBgn0086357	Sec61alpha
DN116136_c0_g1_i1	0.0170541	-5.87374	Amyelois transitella protein disulfide-isomerase-like (LOC106135033)	PDI; formation of disulphide bonds that stabilize proteins	#N/A	#N/A
DN49902_c0_g1_i1	0.0204052	-5.61492	Amyelois transitella nucleolin-like (LOC106137519)	molecular chaperone	#N/A	#N/A
DN81436_c0_g1_i1	0.0190696	-5.71258	Drosophila melanogaster GDP dissociation inhibitor (Gdi)	molecular chaperone in ER; apoptosis	FBgn0004868	Gdi
DN99346_c0_g1_i1	0.0221388	-5.49728	Drosophila melanogaster Rap GTPase activating protein 1 (RapGAP1)	proliferation, differentiation, cell morphology, nuclear transport, and intracellular transport of vesicles	FBgn0264895	RapGAP1
DN21420_c0_g1_i1	0.023837	-5.39066	Drosophila melanogaster protein disulfide isomerase (Pdi)	PDI; formation of disulphide bonds that stabilize proteins	FBgn0286818	Pdi
Transcripts with other known functions (10 DETs)
DN63637_c0_g1_i1	0.00111063	-9.8144	Drosophila melanogaster Selenide,water dikinase (SelD)	Se metabolism	FBgn0261270	SelD
DN40607_c0_g1_i2	0.0243913	-5.35749	Amyelois transitella proton-coupled folate transporter-like (LOC106132754)	PCFT; Fe metabolism	#N/A	#N/A
DN100216_c0_g1_i1	0.0247577	-5.33598	Papilio xuthus carboxylesterase 3 (LOC106113370)		#N/A	#N/A
DN97417_c0_g1_i1	0.00904161	-6.78921	Amyelois transitella cAMP-dependent protein kinase type I regulatory subunit (LOC106134922)	intracellular signaling	#N/A	#N/A
DN60433_c0_g1_i1	0.0102826	-6.60365	Drosophila melanogaster Actin-related protein 2/3 complex, subunit 1 (Arpc1)	actin dependent cytokinesis	FBgn0001961	Arpc1
DN40359_c0_g1_i1	0.0126365	-6.30626	Amyelois transitella organic cation transporter protein-like (LOC106137200)		#N/A	#N/A
DN115711_c0_g1_i1	0.0343489	-4.86359	Bombyx mori odorant binding protein fmxg18C17 (Fmxg18c17)		#N/A	#N/A
DN16317_c0_g1_i1	0.000528346	-10.8862	Drosophila melanogaster zipper (zip)	cell shape & movement; mucsle function	FBgn0265434	zip
DN129608_c0_g1_i1	0.000531731	-10.877	Drosophila melanogaster myosin light chain cytoplasmic (Mlc-c)	cell shape & movement; mucsle function	FBgn0004687	Mlc-c
DN115698_c0_g1_i1	0.0342754	-4.86668	Papilio polytes polyadenylate-binding protein 1 (LOC106100581)	muscle function	#N/A	#N/A
Transcripts with uncharacterized functions (15 DETs)
DN136458_c0_g1_i1	0.0315436	-4.98651	Bombyx mori uncharacterized LOC101743420 (LOC101743420)		#N/A	#N/A
DN88711_c0_g1_i1	0.00082228	-10.2481	uncharacterized protein LOC106134903 [Amyelois transitella]		#N/A	#N/A
DN27016_c0_g1_i1	0.00230511	-8.76095	uncharacterized protein LOC101738476 [Bombyx mori]		#N/A	#N/A
DN117076_c0_g1_i1	0.00462038	-7.75777	Papilio xuthus uncharacterized LOC106126347 (LOC106126347)		#N/A	#N/A
DN61932_c0_g2_i1	0.0136803	-6.19175	Bombyx mori uncharacterized LOC105841272 (LOC105841272)		#N/A	#N/A
DN40176_c0_g1_i1	0.0139844	-6.16004	hypothetical protein OBRU01_04590 [Operophtera brumata]		#N/A	#N/A
DN49991_c0_g1_i1	0.0158913	-5.97562	Plutella xylostella uncharacterized LOC105381298 (LOC105381298)		#N/A	#N/A
DN98541_c0_g1_i1	0.0218505	-5.51619	Amyelois transitella uncharacterized LOC106132191 (LOC106132191)		#N/A	#N/A
DN96037_c0_g1_i1	0.0220806	-5.50108	Amyelois transitella uncharacterized LOC106129647 (LOC106129647)		#N/A	#N/A
DN1263_c0_g1_i1	0.00874022	-6.83811	Amyelois transitella uncharacterized LOC106130098 (LOC106130098)		#N/A	#N/A
DN63769_c0_g1_i1	0.0196042	-5.67269	Papilio xuthus uncharacterized LOC106126515 (LOC106126515)		#N/A	#N/A
DN10956_c0_g1_i1	0.0345225	-4.85632	CSP7 [Helicoverpa armigera]		#N/A	#N/A
DN69519_c0_g1_i1	0.00104371	-9.90406	#N/A		#N/A	#N/A
DN33016_c0_g1_i1	0.00108612	-9.8466	#N/A		#N/A	#N/A
DN71170_c0_g1_i1	0.026893	-5.21663	#N/A		#N/A	#N/A
