# Supplementary material for: A Tale of Two Transcriptomic Responses in Agricultural Pests via Host Defenses and Viral Replication
Source: Int J Mol Sci. 2021 Mar 30;22(7):3568. doi: 10.3390/ijms22073568 (PMC8037200; doi:10.3390/ijms22073568)
Supplement: Supplementary file 1 [file ijms-22-03568-s001.zip › ijms-1156750-supplementary/Supplementary Table 6_Reads_associated_with_AcMNPV_genes_mapped_to Sfr_and_Tni_control_&_infected_sample..xlsx]

## Sheet: NormalizedExpressionOfViral
Suppelementary Table 6. Normalized expression value (in RPKM) of AcMNPV genes in S. frugiperda and T. ni hosts. Genes are sorted based on highest to lowest expression based on S. frugiperda
Baculovirus geneID (ORF format)	Baculovirus geneID (Ac format)	Gene length	Number of reads mapped to AcMNPV gene				Normalized gene expressioin, RPKM		Core AcMNPV gene (Yes/No)	Occlusion derived virus (ODV), budded virus (BV), or associated with both	AcMNPV expression ranked in host
			S. frugiperda control	S. frugiperda infected	T. ni control	T. ni infected	S. frugiperda infected	T. ni infected			S. frugiperda	T. ni
Ac-odv-ec27	Ac144	873	441	88054	420	387575	5081.64	9456.64	Yes	Both	1	1
AcOrf-75	Ac75	402	70	19964	87	82884	2502.02	4391.78	No	Both	2	2
Ac-odv-e18	Ac143	273	59	12139	57	54178	2240.21	4227.23	Yes	Both	3	4
Ac-p6.9	Ac100	168	38	7410	34	34575	2222.18	4383.78	Yes	Both	4	3
Ac-odv-e25	Ac94	687	102	24306	122	114908	1782.49	3562.78	Yes	Both	5	5
AcOrf-74	Ac74	798	103	26035	98	114784	1643.71	3063.9	No	Both	6	7
Ac-39K/pp31	Ac36	828	100	26738	169	111754	1626.93	2874.94	No	BV	7	8
AcOrf-73	Ac73	300	39	9116	45	37946	1530.92	2694.26	No	BV	8	9
Ac-AN	Ac133	1260	133	31828	132	136897	1272.65	2314.3	Yes	ODV	9	13
AcOrf-76	Ac76	255	31	6430	22	30280	1270.4	2529.36	No	Both	10	10
Ac-pp34	Ac131	969	77	23381	80	108711	1215.65	2389.71	No	BV	11	11
Ac-lef5	Ac99	798	103	18763	85	81355	1184.59	2171.59	Yes	N/A	12	14
AcOrf-132	Ac132	660	71	14412	52	62806	1100.14	2027	No	Both	13	16
Ac-p10	Ac137	285	40	6099	48	42765	1078.16	3196.24	No	N/A	14	6
Ac-gp16	Ac130	321	16	6620	22	29737	1039.02	1973.28	No	N/A	15	17
Ac-bro	Ac2	1023	106	21039	101	101056	1036.14	2104.18	No	BV	16	15
Ac-vp39	Ac89	1044	84	19443	90	80993	938.279	1652.5	Yes	Both	17	18
AcOrf-81	Ac81	663	47	11664	59	47269	886.346	1518.65	Yes	N/A	18	19
Ac-CG30	Ac88	795	74	12466	73	50952	790.004	1365.18	No	ODV	19	20
AcOrf-124	Ac124	744	44	11486	54	45478	777.795	1302.04	No	BV	20	21
Ac-p40	Ac101	1086	56	16392	65	62817	760.451	1232.09	No	N/A	21	24
Ac-Polyhedrin	Ac8	738	68	10649	91	82373	726.979	2377.52	No	N/A	22	12
Ac-p12	Ac102	369	17	5323	30	20721	726.774	1196.13	Yes	ODV	23	27
AcOrf-78	Ac78	330	33	4715	20	20006	719.842	1291.34	Yes	N/A	24	22
Ac-tlp	Ac82	543	29	7396	51	31239	686.225	1225.44	No	BV	25	26
Ac-lef7	Ac125	681	74	9071	61	39524	671.085	1236.26	No	N/A	26	23
AcOrf-13	Ac13	984	82	12043	67	51731	616.608	1119.83	No	N/A	27	28
Ac-p45	Ac103	1164	165	13826	87	51423	598.429	941.022	No	ODV	28	30
Ac-p49	Ac142	1437	69	16280	65	66540	570.778	986.328	Yes	Both	29	29
Ac-ChiA	Ac126	1656	74	17757	94	95399	540.23	1227.1	No	BV	30	25
Ac-lef3	Ac67	1158	35	12312	172	46909	535.66	862.866	No	ODV	31	35
AcOrf-79	Ac79	315	450	3323	182	12439	531.483	841.144	No	ODV	32	37
AcOrf-58	Ac58	519	377	5074	142	19253	492.552	790.181	No	Both	33	40
Ac-gp41	Ac80	1230	111	11959	70	52383	489.846	907.154	Yes	ODV	34	33
Ac-ctl	Ac3	162	11	1567	4	6693	487.33	880.038	No	N/A	35	34
Ac-gp64	Ac128	1593	76	14567	77	70064	460.706	936.86	No	BV	36	31
AcOrf-93	Ac93	486	21	4332	17	18395	449.078	806.23	Yes	BV	37	39
Ac-v-ubi	Ac35	234	8	2071	16	10226	445.896	930.862	No	Both	38	32
Ac-lef2	Ac6	633	26	5495	42	25122	437.354	845.368	Yes	N/A	39	36
Ac-gp37	Ac64	909	32	7741	39	34702	429.045	813.179	No	BV	40	38
AcOrf-63	Ac63	468	14	3613	37	14962	388.948	680.988	No	N/A	41	42
AcOrf-146	Ac146	606	16	4513	27	17067	375.199	599.902	No	N/A	42	46
Ac-38K	Ac98	963	57	6848	40	28241	358.267	624.668	Yes	BV	43	43
Ac-ptp	Ac1	507	15	3279	16	14685	325.839	616.966	No	BV	44	44
AcOrf-60	Ac60	264	7	1684	7	6821	321.372	550.351	No	N/A	45	48
AcOrf-19	Ac19	327	8	2079	9	9350	320.314	609.059	No	N/A	46	45
Ac-ets	Ac47	267	9	1680	20	6801	317.006	542.572	No	N/A	47	49
AcOrf-56	Ac56	255	5	1592	15	5624	314.537	469.787	No	N/A	48	57
Ac-lef6	Ac28	522	15	3162	20	12807	305.183	522.604	No	N/A	49	50
Ac-egt	Ac15	1521	37	8932	143	30927	295.862	433.116	No	N/A	50	65
AcOrf-106	Ac106	732	20	4116	14	15587	283.292	453.573	No	N/A	51	61
Ac-fgf	Ac32	546	4	3046	12	12375	281.065	482.779	No	N/A	52	54
Ac-p74-pif	Ac138	1938	47	10699	83	66244	278.137	728.095	Yes	ODV	53	41
Ac-pkip-1	Ac24	510	11	2802	18	11424	276.801	477.138	No	N/A	54	55
AcOrf-154	Ac154	246	8	1344	10	6625	275.254	573.649	No	N/A	55	47
Ac-vp80	Ac104	2076	71	11249	40	46239	272.996	474.435	No	Both	56	56
Ac-p35	Ac135	900	15	4838	63	19829	270.827	469.304	No	BV	57	58
AcOrf-45	Ac45	579	20	3097	27	12113	269.483	445.624	No	N/A	58	64
Ac-etm	Ac48	342	9	1806	24	6922	266.049	431.123	No	N/A	59	66
Ac-FP	Ac61	645	16	3392	16	15030	264.951	496.358	No	ODV	60	52
Ac-vlf-1	Ac77	1140	20	5947	30	24127	262.822	450.81	Yes	Both	61	62
Ac-helicase	Ac95	3666	202	18602	207	73448	255.645	426.759	Yes	ODV	62	67
Ac-dbp	Ac25	951	30	4786	77	20290	253.549	454.461	No	N/A	63	60
AcOrf-54	Ac54	1098	12	5437	20	21553	249.475	418.12	Yes	Both	64	70
Ac-lef11	Ac37	339	7	1640	8	6512	243.733	409.176	No	N/A	65	72
Ac-hcf-1	Ac70	873	20	4218	69	17334	243.423	422.941	No	ODV	66	69
Ac-IE-0	Ac147-0	786	46	3709	33	15687	237.741	425.121	No	N/A	67	68
Ac-v-cath	Ac127	972	270	4553	124	22561	235.994	494.41	No	BV	68	53
AcOrf-5	Ac5	330	10	1506	6	7110	229.922	458.935	No	ODV	69	59
Ac-iap-1	Ac27	861	53	3918	34	16459	229.261	407.189	No	N/A	70	73
Ac-pk-1	Ac10	819	23	3653	21	17136	224.717	445.678	No	N/A	71	63
Ac-ORF1629	Ac9	1632	34	7239	38	38123	223.474	497.579	No	Both	72	51
Ac-p94	Ac134	2412	39	10495	121	41939	219.217	370.37	No	N/A	73	75
AcOrf-145	Ac145	288	1	1237	5	4374	216.395	323.506	No	BV	74	81
AcOrf-55	Ac55	222	1	952	7	3601	216.05	345.514	No	N/A	75	78
AcOrf-68	Ac68	405	4	1736	19	6832	215.955	359.326	Yes	ODV	76	76
Ac-pnk	Ac33	549	12	2270	10	10007	208.316	388.264	No	N/A	77	74
AcOrf-4	Ac4	456	7	1869	13	8776	206.497	409.947	No	N/A	78	71
AcOrf-109	Ac109	1173	19	4621	19	18047	198.476	327.72	Yes	Both	79	80
AcOrf-117	Ac117	288	3	1129	7	4851	197.502	358.785	No	N/A	80	77
AcOrf-66	Ac66	2427	32	9187	35	35142	190.71	308.427	No	Both	81	83
Ac-p24	Ac129	597	4	2191	6	8644	184.9	308.415	No	Both	82	84
Ac-odv-e56	Ac148	1131	21	4122	14	16886	183.618	318.024	Yes	Both	83	82
Ac-he65	Ac105	1662	34	6009	97	25777	182.155	330.367	No	N/A	84	79
AcOrf-114	Ac114	1275	19	4516	14	17729	178.449	296.189	No	Both	85	85
AcOrf-53	Ac53	420	10	1482	2	5728	177.774	290.502	Yes	BV	86	86
AcOrf-44	Ac44	396	9	1320	8	5395	167.938	290.196	No	N/A	87	87
Ac-odv-e26	Ac16	678	7	2242	16	8078	166.6	253.787	No	Both	88	95
Ac-PIF-4	Ac96	522	9	1709	5	6833	164.946	278.828	Yes	ODV	89	88
Ac-p26	Ac136	723	14	2337	13	8889	162.851	261.885	No	N/A	90	93
AcOrf-51	Ac51	957	12	3093	13	12221	162.831	272.013	No	BV	91	90
Ac-F	Ac23	2073	33	6472	36	25963	157.293	266.779	No	Both	92	91
AcOrf-52	Ac52	585	8	1812	13	6835	156.053	248.873	No	N/A	93	98
Ac-pcna	Ac49	858	8	2603	34	10261	152.847	254.74	No	Both	94	94
AcOrf-26	Ac26	390	4	1183	10	4873	152.823	266.151	No	N/A	95	92
AcOrf-17	Ac17	630	1	1889	18	7203	151.064	243.539	No	N/A	96	100
Ac-IAP2	Ac71	750	17	2217	7	8562	148.927	243.17	No	BV	97	101
Ac-Mtase	Ac69	789	22	2319	9	9383	148.079	253.315	No	N/A	98	96
Ac-nudix	Ac38	651	9	1909	16	8437	147.739	276.059	No	N/A	99	89
Ac-ME53	Ac139	1350	16	3906	26	15814	145.77	249.519	No	Both	100	97
AcOrf-150	Ac150	300	4	849	2	3192	142.579	226.64	No	Both	101	104
Ac-p43	Ac39	1092	21	3050	15	12573	140.717	245.252	No	ODV	102	99
Ac-PK2	Ac123	648	4	1757	18	7244	136.605	238.122	No	N/A	103	102
Ac-gta	Ac42	1521	45	3940	37	14689	130.508	205.711	No	N/A	104	107
Ac-lef9	Ac62	1551	20	3852	16	16595	125.125	227.909	Yes	N/A	105	103
AcOrf-149	Ac149	324	3	739	3	2643	114.913	173.759	No	N/A	106	117
AcOrf-34	Ac34	648	8	1456	8	6190	113.202	203.475	No	N/A	107	108
Ac-p33	Ac92	780	9	1741	7	6654	112.454	181.712	Yes	ODV	108	114
Ac-lef8	Ac50	2634	54	5872	43	22939	112.315	185.504	Yes	N/A	109	113
Ac-sod	Ac31	456	4	994	2	4497	109.822	210.065	No	N/A	110	106
AcOrf-18	Ac18	1062	11	2297	19	8911	108.97	178.73	No	N/A	111	115
Ac-ORF603	Ac7	606	8	1285	6	5386	106.832	189.317	No	N/A	112	111
AcOrf-108	Ac108	318	4	673	1	2797	106.625	187.353	No	N/A	113	112
AcOrf-122	Ac122	189	1	396	11	1462	105.561	164.771	No	N/A	114	120
Ac-pe38	Ac153	966	4	1976	21	7712	103.057	170.053	No	N/A	115	118
Ac-p47	Ac40	1206	59	2398	20	9967	100.178	176.041	Yes	N/A	116	116
AcOrf-11	Ac11	1023	52	2014	38	10221	99.1867	212.82	No	N/A	117	105
Ac-lef-1	Ac14	801	7	1575	12	7346	99.0644	195.35	Yes	ODV	118	110
AcOrf-12	Ac12	654	3	1257	5	6059	96.8338	197.342	No	N/A	119	109
Ac-odv-e66	Ac46	2115	15	4052	15	16799	96.5225	169.188	No	ODV	120	119
AcOrf-118	Ac118	474	2	865	8	3406	91.9406	153.06	No	N/A	121	124
AcOrf-57	Ac57	486	2	866	4	3169	89.7741	138.893	No	N/A	122	127
Ac-p15	Ac87	381	0	672	7	2916	88.8615	163.026	No	N/A	123	121
Ac-pif-2	Ac22	1149	9	1990	6	8611	87.2574	159.635	No	ODV	124	122
Ac-ie-2/ie-n	Ac151	1227	16	2120	22	8223	87.0484	142.752	No	N/A	125	125
Ac-lef10	Ac53a	237	1	406	4	1744	86.3072	156.745	No	N/A	126	123
AcOrf-72	Ac72	183	2	307	0	1091	84.5195	126.99	No	N/A	127	131
AcOrf-84	Ac84	567	2	889	24	3560	78.9929	133.74	No	N/A	128	129
AcOrf-120	Ac120	249	0	385	2	1529	77.8988	130.799	No	N/A	129	130
Ac-PIF-3	Ac115	615	5	915	4	4104	74.9575	142.144	Yes	ODV	130	126
Ac-lef4	Ac90	1395	21	2070	9	7559	74.7594	115.421	Yes	N/A	131	140
AcOrf-29	Ac29	216	2	319	8	1269	74.4057	125.142	No	N/A	132	132
Ac-DNA-pol	Ac65	2955	33	4309	84	16471	73.4663	118.729	Yes	Both	133	136
AcOrf-121	Ac121	177	4	253	2	978	72.014	117.696	No	N/A	134	138
Ac-p95	Ac83	2544	21	3613	24	14452	71.5517	121.006	Yes	Both	135	135
AcOrf-43	Ac43	234	0	331	0	1104	71.2659	100.496	No	N/A	136	143
Ac112-ac113	Ac112/113	777	5	1094	7	4548	70.9358	124.679	No	N/A	137	133
Ac-PNK/PNL	Ac86	2085	11	2860	39	13104	69.1082	133.873	Yes	ODV	138	128
AcOrf-30	Ac30	1392	12	1884	14	7753	68.1885	118.639	No	ODV	139	137
Ac-PIF-1	Ac119	1593	59	2112	39	9058	66.7956	121.119	Yes	ODV	140	134
Ac-lef12	Ac41	546	3	721	5	2968	66.5292	115.789	No	N/A	141	139
Ac-arif-1	Ac20/21	1254	7	1532	8	6226	61.5504	105.757	No	N/A	142	141
AcOrf-110	Ac110	171	1	168	1	814	49.4974	101.397	No	ODV	143	142
AcOrf-116	Ac116	171	0	167	1	608	49.2028	75.7361	No	N/A	144	144
AcOrf-152	Ac152	279	1	221	2	913	39.9078	69.7047	No	N/A	145	145
AcOrf-85	Ac85	162	1	85	1	435	26.4346	57.1965	No	N/A	146	146
Ac-IE-01	Ac14a	1911	2	603	6	2416	15.8974	26.9297	No	N/A	147	147
AcOrf-91	Ac91	672	0	141	2	561	10.5711	17.7823	No	N/A	148	148
Ac-IE-1	Ac147	1749	0	0	0	0	0	0	No	N/A	149	149
