# Supplementary material for: A Tale of Two Transcriptomic Responses in Agricultural Pests via Host Defenses and Viral Replication
Source: Int J Mol Sci. 2021 Mar 30;22(7):3568. doi: 10.3390/ijms22073568 (PMC8037200; doi:10.3390/ijms22073568)
Supplement: Supplementary file 1 [file ijms-22-03568-s001.zip › ijms-1156750-supplementary/Supplementary Table 7_References_to_molecular_functions_associated_with_genes_highlighted_in_our_analysis..xlsx]

## Sheet: list_of_abundant_gene_discussed
Supplementary Table 7. References to molecular functions associated with genes highlighted in our analysis
Gene name	Molecular function	DOI	Full reference
Calr	Apoptosis	DOI: 10.1189/jlb.0211095	Devitt A, Marshall LJ (2011) The innate immune system and the clearance of apoptotic cells. J Leukoc Biol 90: 447–457
Drp	Apoptosis	DOI: 10.1083/jcb.200109094	Inbal B, Bialik S, Sabanay I, Shani G, Kimchi A (2002) DAP kinase and DRP-1 mediate membrane blebbing and the formation of autophagic vesicles during programmed cell death. J Cell Biol 157: 455–468
Gdi	Apoptosis	DOI: 10.1038/sj.cdd.4400515	Krieser RJ, Eastman A (1999) Cleavage and nuclear translocation of the caspase 3 substrate Rho GDP-dissociation inhibitor, D4-GDI, during apoptosis. Cell Death Differ 6: 412–419
chitin synthase 1/kkv	Chitin metabolism	DOI: 10.1016/j.devcel.2005.07.012	Tonning A, Hemphälä J, Tång E, Nannmark U, Samakovlis C, Uv A (2005) A transient luminal chitinous matrix is required to model epithelial tube diameter in the Drosophila trachea. Dev Cell 9: 423–430
Gasp	Chitin metabolism	DOI: 10.1016/s0965-1748(99)00004-1	Barry MK, Triplett AA, Christensen AC (1999) A peritrophin-like protein expressed in the embryonic tracheae of Drosophila melanogaster. Insect Biochem Mol Biol 29: 319–327
Gasp	Chitin metabolism	DOI: 10.1016/j.jinsphys.2009.12.006	Nisole A, Stewart D, Bowman S, Zhang D, Krell PJ, Doucet D, Cusson M (2010) Cloning and characterization of a Gasp homolog from the spruce budworm, Choristoneura fumiferana, and its putative role in cuticle formation. J Insect Physiol 56: 1427–1435
LanA/B1/B2	Chitin metabolism	DOI: 10.1146/annurev.cb.03.110187.000421	Martin GR, Timpl R (1987) Laminin and other basement membrane components. Ann Rev Cell Bioi 3: 57–85
LanA/B1/B2	Chitin metabolism	DOI:https://doi.org/10.1016/S0021-9258(18)94221-3	Chi H-C, Hui C-F (1989) Primary Structure of the Drosophila Laminin B2 Chain and Comparison with Human, Mouse, and Drosophila Laminin B1 and B2 Chains. J Biol Chem 264: 1543–1550
LanA/B1/B2	Chitin metabolism	DOI: 10.1016/j.cub.2017.10.001	Matsubayashi Y, Louani A, Dragu A, Sánchez-Sánchez BJ, Serna-Morales E, Yolland L, Gyoergy A, Vizcay G, Fleck RA, Heddleston JM, et al (2017) A Moving Source of Matrix Components Is Essential for De Novo Basement Membrane Formation. Curr Biol 27: 3526–3534
Obst-A	Chitin metabolism	https://doi.org/10.1074/jbc.M112.359984	Petkau G, Wingen C, Jussen LCA, Radtke T, Behr M (2012) Obstructor-A Is Required for Epithelial Extracellular Matrix Dynamics, Exoskeleton Function, and Tubulogenesis. J Biol Chem 287: 21396–21405
papilins	Chitin metabolism	DOI: 10.1016/S0021-9258(18)45424-5	Campbell AG, Fessler LI, Salo T, Fesslerq JH (1987) Papilin: A Drosophila Proteoglycan-like Sulfated Glycoprotein from Basement Membranes *. J Biol Chem 262: 17605–17612
papilins	Chitin metabolism	Not available	Hortsch M, Marikar Y, Fishman S, Soneral SN, Dong R, Jacobs JR (1998) The expression of MDP-1, a component of Drosophila embryonic basement membranes, is modulated by apoptotic cell death. Int J Dev Biol 42: 33–42
papilins	Chitin metabolism	Not available	Kramerova IA, Kawaguchi N, Fessler LI, Nelson RE, Chen Y, Kramerov AA, Kusche-gullberg M, Kramer JM, Ackley BD, Sieron AL, et al (2000) Papilin in development; a pericellular protein with a homology to the ADAMTS metalloproteinases. Development 127: 5475–5485
serp, verm	Chitin metabolism	DOI: 10.1016/j.ydbio.2009.09.040	Zhang L, Iv REW (2009) uninflatable encodes a novel ectodermal apical surface protein required for tracheal in fl ation in Drosophila. Dev Biol 336: 201–212
serp/verm	Chitin metabolism	DOI:10.1016/j.cub.2005.11.072	Luschnig S, Ba T, Armbruster K, Krasnow MA (2006) serpentine and vermiform Encode Matrix Proteins with Chitin Binding and Deacetylation Domains that Limit Tracheal Tube Length in Drosophila. Curr Biol 16: 186–194
serp/verm	Chitin metabolism	DOI: 10.1016/j.cub.2005.11.074	Wang S, Jayaram SA, Hemphala¨ J, Senti K-A, Tsarouhas V, Jin H, Samakovlis C (2006) Septate-Junction-Dependent Luminal Deposition of Chitin Deacetylases Restricts Tube Elongation in the Drosophila Trachea. Curr Biol 16: 180–185
SPARC	Chitin metabolism	DOI: 10.1016/s0945-053x(00)00133-5	Brekken RA, Sage EH, Brekken RA, U EHS (2001) SPARC, a matricellular protein: at the crossroads of cell-matrix communication. Matrix Biol 19: 815–827
SPARC	Chitin metabolism	DOI: 10.1002/jcb.21688	Clark CJ, Sage EH (2008) A Prototypic Matricellular Protein in the Tumor Microenvironment— Where There’s SPARC, There’s Fire. J Cell Biochem 732: 721–732
SPARC	Chitin metabolism	DOI: 10.1242/jcs.021931	Martinek N, Shahab J, Saathoff M, Ringuette M (2011) Haemocyte-derived SPARC is required for collagen-IV-dependent stability of basal laminae in Drosophila embryos. J Cell Sci 124: 1671–1680
SPARC	Chitin metabolism	DOI: 10.1002/dvdy.24243	Shahab J, Baratta C, Scuric B, Godt D, Venken KJT, Ringuette MJ (2015) Loss of SPARC Dysregulates Basal Lamina Assembly to Disrupt Larval Fat Body Homeostasis in Drosophila melanogaster. Dev Dyn 244: 540–552
cathepsin (Ac127)	Chitin metabolism and host liquefaction	DOI: 10.1099/0022-1317-76-5-1091	Slack JM, Kuzio J, Faulkner P (1995) Characterization of v-cath, a cathepsin L-like proteinase expressed by the baculovirus Autographa californica multiple nuclear polyhedrosis virus. J Gen Virol 76: 1091–1098
Chitinase (Ac126)	Chitin metabolism and host liquefaction	DOI: 10.1006/viro.1995.1525	Hawtin RE, Arnold K, Ayres MD, Zanotto PMD, Howard SC, Gooday GW, Chappell LH, Kitts PA, King LA, Possee RD (1995) Identification and Preliminary Characterization of a Chitinase Gene in the Autographa californica Nuclear Polyhedrosis-Virus Genome. Virology 212: 673–685
Chitinase (Ac126) and cathepsin (Ac127)	Chitin metabolism and host liquefaction	DOI: 10.1006/viro.1997.8816	Hawtin RE, Zarkowska T, Arnold K, Thomas CJ, Gooday GW, King LA, Kuzio JA, Possee RD (1997) Liquefaction of Autographa californica nucleopolyhedrovirus-infected insects is dependent on the integrity of virus-encoded chitinase and cathepsin genes. Virology 238: 243–53
Chitinase (Ac126) and cathepsin (Ac127)	Chitin metabolism and host liquefaction	https://doi.org/10.1016/j.virol.2015.01.027	Ishimwe E, Hodgson JJ, Clem RJ, Passarelli AL (2015) Reaching the melting point: Degradative enzymes and protease inhibitors involved in baculovirus infection and dissemination. Virology 479–480: 637–649
hemolymph proteases	Defense response	DOI: 10.1016/j.cois.2015.09.003	Kanost MR, Jiang H (2016) Clip-domain serine proteases as immune factors in insect hemolymph. Curr Opin Insect Sci 11: 47–55
hemolymph proteases	Defense response	DOI: 10.1074/jbc.M601642200	Tang H, Kambris Z, Lemaitre B, Hashimoto C (2006) Two Proteases Defining a Melanization Cascade in the Immune System of Drosophila*. J Biol Chem 281: 28097–28104
Men and Men-b	Energy and redox homeostasis	DOI: 10.1073/pnas.52.5.1255	Wise EM, Ball EG (1964) Malic enzyme and lipogenesis. Proc Natl Acad Sci USA 52: 1255–1263
Men and Men-b	Energy and redox homeostasis	DOI: 10.1093/molbev/msu146	Lavington E, Cogni R, Kuczynski C, Koury S, Behrman EL, O’brien KR, Schmidt PS, Eanes WF (2014) A small system-high-resolution study of metabolic adaptation in the central metabolic pathway to temperate climates in Drosophila melanogaster. Mol Biol Evol 31: 2032–2041
Men and Men-b	Energy and redox homeostasis	DOI: 10.1007/BF00504309	Geer BW, Krochko D, Williamson JH (1979) Ontogeny, cell distribution, and the physiological role of NADP-malic enzyme in Drosophila melanogaster. Biochem Genet 17: 867–879
Men and Men-b	Energy and redox homeostasis	DOI: 10.1534/genetics.105.048249	Merritt TJS, Duvernell D, Eanes WF (2005) Natural and synthetic alleles provide complementary insights into the nature of selection acting on the Men polymorphism of Drosophila melanogaster. Genetics 171: 1707–1718
Men and Men-b	Energy and redox homeostasis	DOI: 10.1146/annurev.pharmtox.45.120403.095857	Hayes JD, Flanagan JU, Jowsey IR (2005) Glutathione Transferases. Annu Rev Pharmacol Toxicol 45: 51–88
Ac34 and Arp2/3	Hemolymph structural protein affected with host-parasite interaction	DOI: 10.1046/j.1462-5822.2000.00053.x	Cossart P (2000) Actin-based motility of pathogens: The Arp2/3 complex is a central player. Cell Microbiol 2: 195–205
Act57B	Hemolymph structural protein affected with host-parasite interaction	DOI: 10.1016/s0006-291x(03)00683-1	Vierstraete E, Cerstiaens A, Baggerman G, Bergh G Van Den, Loof A De, Schoofs L (2003) Proteomics in Drosophila melanogaster: first 2D database of larval hemolymph proteins. Biochem Biophys Res Commun 304: 831–838
Act57B	Hemolymph structural protein affected with host-parasite interaction	DOI: 10.1016/s0925-4773(01)00586-x	Kelly KK, Meadows SM, Cripps RM (2002) Drosophila MEF2 is a direct regulator of Actin57B transcription in cardiac, skeletal, and visceral muscle lineages. Mech Dev 110: 39–50
Ac36/pp31	Host morphology chanigng viral gene	Not available	Guarino LA, Dong WEN, Xu BIN, Broussard DR, Davis RW, Jarvis DL (1992) Baculovirus Phosphoprotein pp3l Is Associated with Virogenic Stroma. J Virol 66: 7113–7120
Ac36/pp32	Host morphology chanigng viral gene	DOI: 10.1371/journal.pone.0042462	Choi JY, Roh JY, Wang Y, Zhen Z, Tao XY, Lee JH, Liu Q, Kim JS, Shin SW, Je YH (2012) Analysis of genes expression of Spodoptera exigua Larvae upon AcMNPV infection. PLoS One 7: 1–10
Ac74/Bm60	Host morphology chanigng viral gene	DOI: 10.1016/j.virusres.2010.05.003	Guo ZJ, Qiu LH, An SH, Yao Q, Park EY, Chen KP, Zhang CX (2010) Open reading frame 60 of the Bombyx mori nucleopolyhedrovirus plays a role in budded virus production. Virus Res 151: 185–191
Ac15	insect molting hormone	DOI: 10.1126/science.2505387	Reilly DRO, Miller LK (1989) A Baculovirus blocks insect molting by producing Ecdysteroid UDP-Glucosyl Transferase. 245: 1110–1112
adenosylhomocysteinase and farnesyl pyrophosphate synthase	Larval developmental arrest	DOI: 10.1016/j.ibmb.2006.01.013	Noriegaa FG, Ribeirob JMC, Koenerc JF, Valenzuelab JG, Hernandez-Martinez S, Pham VM, Feyereisen. R (2006) Comparative genomics of insect juvenile hormone biosynthesis. Insect Biochem Mol Biol 36: 366–374
Cysu	Larval developmental arrest	DOI: 10.1186/s12861-016-0143-8	Bailey D, Basar MA, Nag S, Bondhu N, Teng S, Duttaroy A (2017) The essential requirement of an animal heme peroxidase protein during the wing maturation process in Drosophila. BMC Dev Biol 1–11
CYP4G	Lipid metabolsim	DOI: 10.1073/pnas.1208650109	Qiu Y, Tittiger C, Wicker-Thomas C, Le Goff G, Young S, Wajnberg E, Fricaux T, Taquet N, Blomquist GJ, Feyereisen R (2012) An insect-specific P450 oxidative decarbonylase for cuticular hydrocarbon biosynthesis. Proc Natl Acad Sci USA 109: 14858–14863
CYP4G	Lipid metabolsim	DOI: 10.1016/j.ibmb.2019.04.018	Kefi M, Balabanidou V, Douris V, Lycett G, Feyereisen R, Vontas J (2019) Two functionally distinct CYP4G genes of Anopheles gambiae contribute to cuticular hydrocarbon biosynthesis. Insect Biochem Mol Biol 110: 52–59
CYP4G	Lipid metabolsim	DOI: 10.1016/j.ympev.2019.106695	Feyereisen R (2020) Origin and evolution of the CYP4G subfamily in insects, cytochrome P450 enzymes involved in cuticular hydrocarbon synthesis. Mol Phylogenet Evol 143: 106695
Desat1	Lipid metabolsim	DOI: 10.1073/pnas.0402056101	Moto K, Suzuki MG, Hull JJ, Kurata R, Takahashi S, Yamamoto M, Okano K, Imai K, Ando T, Matsumoto S (2004) Involvement of a bifunctional fatty-acyl desaturase in the biosynthesis of the silkmoth, Bombyx mori, sex pheromone. Proc Natl Acad Sci USA 101: 8631–8636
Desat1	Lipid metabolsim	DOI: 10.3390/v3112047	Breitenbach JE, Shelby KS, Popham HJR (2011) Baculovirus induced transcripts in hemocytes from the larvae of Heliothis virescens. Viruses 3: 2047–2064
Desat1	Lipid metabolsim	DOI: 10.1023/A:1016223000650	Labeur C, Dallerac R, Wicker-Thomas C (2002) Involvement of desat1 gene in the control of Drosophila melanogaster pheromone biosynthesis. Genetica 114: 269–274
Desat2	Lipid metabolsim	DOI: 10.7554/eLife.09861.001	Dembeck LM, Boroczky K, Huang W, Schal C, Anholt RRH, Mackay TFC (2015) Genetic architecture of natural variation in cuticular hydrocarbon composition in Drosophila melanogaster. Elife 4: 1–27
Desat2	Lipid metabolsim	DOI: 10.1073/pnas.1109166108	Bousquet F, Nojima T, Houot B, Chauvel I, Chaudy S, Dupas S, Yamamoto D, Ferveur J-F (2012) Expression of a desaturase gene, desat1, in neural and nonneural tissues separately affects perception and emission of sex pheromones in Drosophila. Proc Natl Acad Sci USA 109: 249–254
Desat3	Lipid metabolsim	DOI: 10.4161/fly.19554	Bousquet F, Ferveur JF (2012) desat1 A Swiss army knife for pheromonal communication and reproduction? Fly (Austin) 6: 102–107
FAD-glucose dehydrogenases (GLD)	Lipid metabolsim	DOI: 10.1111/j.1365-3032.2005.00460.x	Lee M, Yoon CS, Yi J, Cho JR, Kim HS (2005) Cellular immune responses and FAD-glucose dehydrogenase activity of Mamestra brassicae (Lepidoptera: Noctuidae) challenged with three species of entomopathogenic fungi. Physiol Entomol 30: 287–292
FAD-glucose dehydrogenases (GLD)	Lipid metabolsim	https://doi.org/10.1111/1744-7917.12755	Pan Q, Shikano I, Felton GW, Liu T-X, Hoover K (2020) Host permissiveness to baculovirus influences time-dependent immune responses and fitness costs. Insect Sci 00: 1–12
GST	Lipid metabolsim	https://doi.org/10.1146/annurev.pharmtox.45.120403.095857	Hayes JD, Flanagan JU, Jowsey IR (2005) Glutathione Transferases. Annu Rev Pharmacol Toxicol 45: 51–88
GST	Lipid metabolsim	https://doi.org/10.1186/1471-2148-10-281	Da Fonseca RR, Johnson WE, O’Brien SJ, Vasconcelos V, Antunes A (2010) Molecular evolution and the role of oxidative stress in the expansion and functional diversification of cytosolic glutathione transferases. BMC Evol Biol 10: 1–11
hemocytin	Melanization	DOI: 10.1016/j.ydbio.2003.06.001	Goto A, Kadowaki T, Kitagawa Y (2003) Drosophila hemolectin gene is expressed in embryonic and larval hemocytes and its knock down causes bleeding defects. Dev Biol 264: 582–591
hemolectin	Melanization	DOI: 10.1016/j.dci.2007.03.012	Lesch C, Goto A, Lindgren M, Bidla G, Dushay MS, Theopold U (2007) A role for Hemolectin in coagulation and immunity in Drosophila melanogaster. Dev Comp Immunol 31: 1255–1263
Hemolectin	Melanization	DOI: 10.1016/0167-4781(94)00202-e	Kotani E, Yamakawa M, Iwamoto S, Tashiro M, Mori H, Sumida M, Matsubara F, Taniai K, Kadono-Okuda K, Kato Y, et al (1995) Cloning and expression of the gene of hemocytin, an insect humoral lectin which is homologous with the mammalian von Willebrand factor. Biochim Biophys Acta 1260: 245–258
Ac34	Viral entry and egress	doi: 10.1128/JVI.00779-12	Cai Y, Long Z, Qiu J, Yuan M, Li G, Yang K (2012) An ac34 deletion mutant of Autographa californica Nucleopolyhedrovirus exhibits delayed late gene expression and a lack of virulence in vivo. J Virol 86: 10432–10443
Ac34	Viral entry and egress	DOI: 10.1371/journal.ppat.1005994	Mu J, Zhang Y, Hu Y, Hu X, Zhou Y, Zhao H, Pei R, Wu C, Chen J, Zhao H, et al (2016) Autographa californica multiple nucleopolyhedrovirus Ac34 protein retains cellular Actin-Related protein 2/3 complex in the nucleus by subversion of CRM1- dependent nuclear export. PLoS Pathog 12: 1–22
Ac34	Viral entry and egress	DOI: 10.1016/j.virusres.2016.11.026	Qiu J, Tang Z, Yuan M, Wu W, Yang K (2017) The 91-205 amino acid region of AcMNPV ORF34 (Ac34), which comprises a potential C3H zinc finger, is required for its nuclear localization and optimal virus multiplication. Virus Res 228: 79–89
Ac144	Viral gene affecting host cell cycle	doi: 10.1073/pnas.95.19.11205	Belyavskyi M, Braunagel SC, Summers MD (1998) The structural protein ODV-EC27 of Autographa californica nucleopolyhedrovirus is a multifunctional viral cyclin. Proc Natl Acad Sci USA 95: 11205–11210
Ac144	Viral gene affecting host cell cycle	doi: 10.1016/j.virol.2007.05.003	Vanarsdall AL, Pearson MN, Rohrmann GF (2007) Characterization of baculovirus constructs lacking either the Ac 101, Ac 142, or the Ac 144 open reading frame. Virology 367: 187–195
